# Supplementary material for: Genomic traces of Japanese malting barley breeding in two modern high-quality cultivars, ‘Sukai Golden’ and ‘Sachiho Golden’
Source: Breed Sci. 2023 Oct 28;73(5):435–44. doi: 10.1270/jsbbs.23031 (PMC11082453; doi:10.1270/jsbbs.23031)
Supplement: Supplementary file 2 — Supplemental Table 1 [file 73_435_s2.xlsx]

## Sheet: rym3_markerV2v3
Supplemental Table 1. Markers used for the rym3 gene mapping in the recombinant imbred lines (RIL) of Ishukushirazu (Is) and Nishinochikara (Nic),
and haplotype analyses of selected 29 accessions in their pedigrees
Marker	Primer name	Primer sequence 5' -> 3'	Restriction enzyme	Parenta	Band size (bp)	Gene ID in Morex ver.2 (upper) and ver.3 (lower)
TBr3-1	TBr3-1F	GGTGGCTGGGAAACTATTGA	Bsu36I	Is	577	HORVU5Hr1G033640
	TBr3-1R	CTCCTGGTCCATTTTTGCAT		Nic	355+221
TBr3-2 b	TBr3-2F	TCTTGCGAAAAGTGAAAGCA	EcoRV	Is	529	HORVU5Hr1G046890
	TBr3-2R	GTCCACCATCGAAGAACGAT		Nic	374+162	HORVU.MOREX.r3.5HG0464620
TBr3-3	TBr3-3F	GTCGATCTTGCCTTCTACGG	MspI	Is	427+166	HORVU5Hr1G020400
	TBr3-3R	CCCCATCTGGAAGTATTGGA		Nic	252+175+166	HORVU.MOREX.r3.5HG0440850
TBr3-4	TBr3-4F	ACCTTTGCCAGCTACAATGC	Bsp1286I	Is	509+102+94	HORVU5Hr1G011690
	TBr3-4R	CCAGCCACACGCAAAGTTAT		Nic	705	HORVU.MOREX.r3.5HG0430170
TBr3-5	TBr3-5F	TGGTGACGAGACTGTTCCAG	HinfI	Is	ca. 220
	TBr3-5R	TACACCGCGGTTTCACAATA		Nic	ca. 250
TBr3-8	TBr3-8F	CGTTGATGATATCCCCCATC	MboI	Is	ca. 500
	TBr3-8R	CTGTTGCGAAGGGCCTATTA		Nic	ca. 250
k00267	k00267L	Sato et al. (2009)	TaqI			HORVU5Hr1G037020
	k00267R					HORVU.MOREX.r3.5HG0455450
k03041GR	k03041-WTdCAPS-F3	GTTGCAGCTGATATTCGCATCGCCTACCTC	AvaI	Is	204	HORVU5Hr1G023880
	k03041-R2	TCTGCGGTTCACTTCACTTG		Nic	176+28	HORVU.MOREX.r3.5HG0444370
k03390	k03390L	Sato et al. (2009)	HhaI			HORVU5Hr1G031700
	k03390R
k03447GR	k03447L	CAAACAAATTTGCATCACCG	TaqI	Is	360	HORVU5Hr1G023020
	k03447R	AAAGGAGCGAGAGGAGAAGG		Nic	ca. 300	HORVU.MOREX.r3.5HG0443500
k05052GR	k05052-F1	TGAGCAGAATCACCTGCATC	TaqI	Is	159+30	HORVU5Hr1G020900
	k05052-MTdCAPS-R4	ATAAATTTTAGCTAGCATTTTCACTTGTC		Nic	189	HORVU.MOREX.r3.5HG0441360
k05331GR	k05331L4	CAGCTCTTCTCAGGCTTGCT	SSR	Is	181	HORVU5Hr1G018160
	k05331R4	CTCCAGACGCAAGGAAAAAC	marker	Nic	151	HORVU.MOREX.r3.5HG0438560
k07650GR	k07650L	CGGAGATTATTGCTGGTGCT	NsiI	Is	ca. 500
	k07650R	TGGTTGCTGCAGTAAGTTGC		Nic	ca. 400
k09404GR	k09404L	CTGCTGGATGTGTTGTCAGG	TaqI	Is	ca. 310+260+180+160
	k09404R	GGTTTGGTCCAAGAAGCTCA		Nic	ca. 400+260+160
k09554T	k09554L	Oozeki et al. (2017)	AvaI			HORVU5Hr1G032860
	k09554R
O12B5H1	O12B5H1-F2	GTGGCGTGTACGTCACCTAA	DdeI	Is	ca. 150	HORVU5Hr1G045700
	O12B5H1-R	TGCAAATTGCTACAACCGGC		Nic	ca. 200	HORVU.MOREX.r3.5HG0463670
O12B5H12	O12B5H12-MTdCAPS-F2	ACGCGTATCCATCGGACGGTTAAAAAGGTG	HphI	Is	149+38	HORVU5Hr1G046860
	O12B5H12-R2	GATCCCCTTCCCATCAAGTT		Nic	187	HORVU.MOREX.r3.5HG0464600
O12B5H14	O12B5H14-F	ACCGCAATTATTGTGCCATT	InDel	Is	160	HORVU5Hr1G046590
	O12B5H14-R2 short	TACGTGGTCGCTAAGGGGTA	marker	Nic	206	HORVU.MOREX.r3.5HG0464440
a Is carries rym3 and Nic does not.
b Haruyama et al. (2011)

## Sheet: marker_info.add1020V3含
			201020ver	TaqIの表記をTaqIに統一(TaqIv2=TaqI)
Pseudomolecules_v2.0_2019(2016Ensemble_cDNAをblast)			TBr3-series	primer name	primer sequence 5' -> 3'		TBr3-1、2、3の断片長は氷見さんのまとめによる			断片長の計算が合わないところがあるが欠失挿入のためかは不明
HORVU.MOREX.r2.5HG0374850.1	HORVU5Hr1G033640	LOC_Os12g09580	TBr3-1	TBr3-1F	GGTGGCTGGGAAACTATTGA	Bsu36I (cut smart, 37 ℃)	A (Is)	577 bp		計算が合わない
chr5H:207705467-207726126|HC_HC1|Protein SUPPRESSOR OF GENE SILENCING				TBr3-1R	CTCCTGGTCCATTTTTGCAT	1.5 %agarose, 100 V 50 min.	B (Nic)	355+221 bp			20200721泳動条件修正
HORVU.MOREX.r2.5HG0384530.1	HORVU5Hr1G046890	LOC_Os12g02094	TBr3-2	TBr3-2F	TCTTGCGAAAAGTGAAAGCA	EcoRV (H, 37 ℃)	A (Is)	529 bp		計算が合わない
chr5H:328118145-328120394|HC_HC2|Saposin B domain-containing family	HORVU4Hr1G022420			TBr3-2R	GTCCACCATCGAAGAACGAT	1.5 % agarose, 100 V 50 min.	B (Nic)	374+162 bp
HORVU.MOREX.r2.5HG0364970.1	HORVU5Hr1G020400	LOC_Os12g38750	TBr3-3	TBr3-3F	GTCGATCTTGCCTTCTACGG	MspI (T+BSA, 37 ℃)	A (Is)	427+166 bp		大
chr5H:84565936-84569310|HC_HC1|Purple acid phosphatase				TBr3-3R	CCCCATCTGGAAGTATTGGA	1.5 % agarose, 100 V 50 min.	B (Nic)	252+175+166 bp		小	20200707泳動条件修正
HORVU.MOREX.r2.5HG0357490.1	HORVU5Hr1G011690	LOC_Os12g41700	TBr3-4	TBr3-4F	ACCTTTGCCAGCTACAATGC	Bsp1286I (cut smart, 37 ℃)	A (Is)	?+? (morex の配列を基にすると509+102+94 bp。Bも一か所は切れている？)
chr5H:27932568-27935449|HC_HC1|Zinc finger protein LSD1				TBr3-4R	CCAGCCACACGCAAAGTTAT	1.5 % agarose, 100 V 50 min.	B (Nic)	688bp? (morex contig では705 bp)
HORVU.MOREX.r2.5HG0397570.1	HORVU5Hr1G061360	LOC_Os09g27210	TBr3-5	TBr3-5F	TGGTGACGAGACTGTTCCAG	HinfI (cut smart, 37 ℃)	A (Is)	?+? (小)		両方切れる、長い方がNic
chr5H:434990402-434996812|HC_HC1|Phospholipid:diacylglycerol acyltransferase				TBr3-5R	TACACCGCGGTTTCACAATA	2 % agarose, 100 V 65 min.	B (Nic)	?+? (大)
HORVU.MOREX.r2.4HG0347490.1	HORVU4Hr1G089710	LOC_Os11g14544 low hit	TBr3-6	TBr3-6F	ATAGCCACGTGAGCGATCTT	BsrI (3.1, 65 ℃)	A (Is)	?
chr4H:619497479-619500428|HC_HC1|Ankyrin repeat-containing protein				TBr3-6R	GTGTGACAAAAGGCACTCCA	2 % agarose, 100 V 70 min.	B (Nic)	?+?
HORVU.MOREX.r2.5HG0354240.1	HORVU5Hr1G007960	LOC_Os02g57150	TBr3-7	TBr3-7F	AGCAGGTGACCCAACATCTC	AvaI (cut smart, 37 ℃)	A (Is)	?+?
chr5H:14761907-14763546|HC_HC1|Tubulin-specific chaperone A				TBr3-7R	CCGGGCCTTAAGGGTAATAA	2 % agarose, 100 V 30 min.	B (Nic)	?
HORVU.MOREX.r2.5HG0391680.1	HORVU5Hr1G055260	LOC_Os09g14520	TBr3-8	TBr3-8F	CGTTGATGATATCCCCCATC	MboI (cut smart, 37 ℃)	A (Is)	?
chr5H:391806466-391810559|HC_HC1|Disease resistance protein (NBS-LRR class) family				TBr3-8R	CTGTTGCGAAGGGCCTATTA	2 % agarose, 100 V 30 min.	B (Nic)	?+?
			k_series(5H_EST), Bmac0113, etc	primer name	primer sequence 5' -> 3'					箱
HORVU.MOREX.r2.5HG0377040.1	HORVU5Hr1G037020	LOC_Os12g07720	k00267	k00267L	GTTATGCCTCTTTGACGGGA	TaqI (cut smart, 65 ℃)	A (Is)	355→よりも大きい(700くらい)		5H_EST_1
chr5H:243389586-243393007|HC_HC1|Replication factor C subunit				k00267R	GACGGATATCCAGTTTCCCA	1.5 % agarose, 100 V 50 min.	B (Nic)	?+?		18-p.61
		new	k00267_LR2	k00267L2		RsaI (cut smart, 37℃)	A (Is)	296+209+29 bp			28cycle
				k00267R2		3 % metaphor, 100 V 70 min.	B (Nic)	296+238 bp
HORVU.MOREX.r2.5HG0368080.1	HORVU5Hr1G023880	LOC_Os12g36760.1	k03041GR	k03041-WTdCAPS-F3	GTTGCAGCTGATATTCGCATCGCCTACCTC	AvaI (cut smart, 37 ℃)	A (Is)	204 bp		5H_EST_6
chr5H:114090414-114101959|HC_HC1|Trafficking protein particle complex subunit 10				k03041-R2	TCTGCGGTTCACTTCACTTG	3 % metaphor, 100 V 45 min.	B (Nic)	176+28 bp		200807訂正
HORVU.MOREX.r2.5HG0373480.1	HORVU5Hr1G031700	LOC_Os12g19350	k03390	k03390L	ACATATTGCTGATAGGGGCG	HhaI (cut smart, 37 ℃)	A (Is)	358？		5H_EST_1	古いファイル名前間違えてたので直した（コピペ修正忘れ）
chr5H:184817860-184894413|HC_HC2|SGF29 tudor-like domain-containing protein				k03390R	GATGACGAAGAGGATGGGAA	1.5 % agarose, 100 V 50 min.	B (Nic)	?+?		18-p.59	20200708泳動条件修正
HORVU.MOREX.r2.5HG0367260.1	HORVU5Hr1G023020	LOC_Os12g37430	k03447GR	k03447L	CAAACAAATTTGCATCACCG	TaqI (cut smart, 65 ℃)	A (Is)	360		5H_EST_5	annealing 60 ℃
chr5H:107225456-107227881|HC_HC2|PAPA-1-like conserved region family protein, expressed				k03447R	AAAGGAGCGAGAGGAGAAGG	1.5 % agarose, 100 V 35 min.	B (Nic)	?+?		18-p.62
HORVU.MOREX.r2.5HG0385140.1	HORVU5Hr1G047550	LOC_Os11g01594	k04470 annealing 57 ℃	k04470L	ATCTCATAACTTGCTGCCCC	Hpy 188I (cut smart, 37 ℃)	A (Is)	?+? (大)		5H_EST_3	制限酵素で切断されず。set1~3実施せず。
chr5H:333639965-333640544|HC_HC2|DNA mismatch repair protein				k04470R	CCAATATCCCTCTTGGCTCA	2 % agarose, 100 V 50 min.?	B (Nic)	?+? (小)
HORVU.MOREX.r2.7HG0528230.1	HORVU5Hr1G034480	no hit	k04508	k04508L	TTCAATGCAGGCGATGATTA	dF5+Rの場合TaqI (cut smart, 65 ℃)	A (Is)			5H_EST3?	KOD One blue, 2stepで増幅する
5H : 213205364(L)-213205762(R)				k04508R	CTGTGCTCTTCCTCTCGCTC		B (Nic)				添加系統でLRの確認をしたが、k4508GR(dF5+R)の増幅は確認していない(QuickTaqで増幅せず。白神ノート18-p.57。片山さんのノートでは増えている9-p.17)
HORVU.MOREX.r2.5HG0365360.1	HORVU5Hr1G020900	LOC_Os12g38490	k05052GR	k05052-F1	TGAGCAGAATCACCTGCATC	TaqI (cut smart, 65 ℃)	A (Is)	159+30 bp		5H_EST_6
|chr5H:87915515-87917752|HC_HC1|Scarecrow transcription factor family protein				k05052-MTdCAPS-R4	ATAAATTTTAGCTAGCATTTTCACTTGTC	3 % metaphor, 100 V 50 min.	B (Nic)	189 bp		記入漏れ200731追記
HORVU.MOREX.r2.5HG0363110.1	HORVU5Hr1G018160	LOC_Os12g39660	k05331GR	k05331L4	CAGCTCTTCTCAGGCTTGCT	SSR	A (Is)	181 bp		5H_EST_2
chr5H:66122452-66127007|HC_HC1|Calcium-transporting ATPase				k05331R4	CTCCAGACGCAAGGAAAAAC	3 % metaphor, 100 V 50 min.	B (Nic)	151 bp
HORVU.MOREX.r2.7HG0586640.1	HORVU5Hr1G019000	no hit	k06392GR	k06392L	GATTTTGCACAGTTCATGCG	BstUI (cut smart, 60 ℃)	A (Is)	? (437 bp より長い)		5H_EST_1
				k06392R	GCCACTGCTTGAGAGTGATG	1.5 % agarose, 100 V 35 min.	B (Nic)	?+?
HORVU.MOREX.r2.5HG0389410.1	HORVU5Hr1G052320	LOC_Os09g08660	k07650GR	k07650L	CGGAGATTATTGCTGGTGCT	NsiI (3.1, 37 ℃)	A (Is)	362 bp		5H_EST_1	計算外のバンドが出るが判別はつく
chr5H:371417544-371423214|HC_HC1|Phosphoglycolate phosphatase				k07650R	TGGTTGCTGCAGTAAGTTGC	1.5 % agarose, 100 V 30 min.	B (Nic)	?+? bp		Sato et al. TaqI
HORVU.MOREX.r2.4HG0298180.1	HORVU4Hr1G027260 HORVU0Hr1G005570	LOC_Os11g47970	k09404GR	k09404L	CTGCTGGATGTGTTGTCAGG	TaqI (cut smart, 65 ℃)	A (Is)	?+?+?		5H_EST_1	blastで4Hにヒットする
HORVU.MOREX.r2.4HG0298180|chr4H:160106491-160108763|HC_HC1|Ribulose bisphosphate carboxylase/oxygenase				k09404R	GGTTTGGTCCAAGAAGCTCA	3 % metaphor, 100 V 45 min.	B (Nic)	?+?+?+?		Sato et al. MboI
HORVU.MOREX.r2.5HG0364180.1	HORVU5Hr1G019370	no hit	k09239GR	k09239-dCAPSWT-F2	GCAAGCTCCAAATAGCTTGACATGCATCAC	XspI (K,37 ℃)	A (Is)	219 bp (以外も出る)		5H_EST_6	バンドが予想より多く出て2パターン以上に分かれる（4パターン？)
chr5H:76827881-76829328|LC_LC2|Salt overly sensitive 1				k09239-R	ACCTACACATACATGCGCCA	3 % metaphor, 100 V 50 min.	B (Nic)	189+30 bp(以外も出る)
HORVU.MOREX.r2.7HG0590920.1	HORVU5Hr1G032860	no hit to rice, ST	k09554T	k09554L	TGCCTGGGGTTGAAGAATAC	AvaI (cut smart, 37 ℃)	A (Is)	365?		Sato et al. DraIII
primer:multi hit Rは5H specific 5H_250097304	HORVU4Hr1G014400	Oozeki et al. 2017		k09554R	CCGCGCTTAAGTGAAAATGT	2 % agarose, 100 V 50 min.	B (Nic)	?+?
246323541(R)-246323744(F)			Bmac0113	Bmac0113F	TCAAAAGCCGGTCTAATGCT	SSR	A (Is)	? (小)		A, Bと、もうひとつパターンあるように見える
				Bmac0113R	GTGCAAAGAAAATGCACAGATAG	3 % metaphor, 100 V 90 min.	B (Nic)	? (大)
HORVU.MOREX.r2.5HG0424550.1	HORVU5Hr1G095530	LOC_Os03g54084	HvPhyC	HvPHYC-ex1-F	ACGATGAGGATGGAGACACTG	ScrFI (cut smart, 37 ℃)	J108, J239	121
chr5H:536884155-536888483|HC_HC1|Phytochrome				HvPHYC-dCAPS-R	TCGCAAGCATACCTGAGCCGG	3 % metaphor, 100 V 40 min.	Is, Nic	100+21 bp
HORVU.MOREX.r2.5HG0369650.1	HORVU5Hr1G025960	LOC_Os12g34890	HVACL	HVACL_F	TTTGGAATTATTCTGTGGGACC	SSR	A (Is)	? (小)		5H_SSR_2
chr5H:130170700-130172886|HC_HC1|Acyl carrier protein				HVACL_R	GGGATTCAATCAAGTATTCGGA	3 % metaphor, 100 V 60 min.	B (Nic)	? (大)
	new20200727	TN5/HA2間多型	HVACL1_dCAPS	HVACL1_F3	AGGCACACAAGCTTCAATTTGT	TaqI (cut smart, 65 ℃)	A(TN5)	159+35 bp (TN5)		20-p.13	201009訂正済
				HVACL1_dR_TaqI	ATCCAGTTGCAATGCCGGTTACATTAAACGATTC	3 % metaphor, 100 V 50 min.	B(HA2)	194 bp
Pseudomolecules_v2.0_2019(2016Ensemble_cDNAをblast)	ｵｵﾑｷﾞ番号	ｲﾈ番号	O12B5_series	primer name	primer sequence 5' -> 3'
HORVU.MOREX.r2.5HG0379120.1	HORVU5Hr1G040090	LOC_Os12g06330	12g6330GR	12g6330-WTdCAPS-F2	TAGTTGGGAGCGGATGATGTTGCCAAAAAAC	DdeI (cut smart, 37 ℃)	?	228 bp		切れ残りがあり、228のみや、31+197には見えない。	「12g6330-R2」の表記もあり
chr5H:268372801-268378348|HC_HC2|Transcription factor-related family				12g06330-R2	ACCCCTTTGAGGATGCTTCT	3 % metaphor, 100 V 50 min.	?	197+31 bp		2014.12.24
HORVU.MOREX.r2.5HG0383840.1	HORVU5Hr1G045710	LOC_Os12g02880	O12B5H1GR	O12B5H1-F2	GTGGCGTGTACGTCACCTAA	DdeI (cut smart, 37 ℃)	A (Is)	?+?		2014-12-8の購入記録より転記20-7-16Morex配列にヒットせず。
chr5H:321375673-321377780|HC_HC1|Calcium uniporter protein, mitochondrial				O12B5H1-R	TGCAAATTGCTACAACCGGC	3 % metaphor, 100 V 60 min.	B (Nic)	?		cut smart buffer 1/2 量で良好		AK374903/CAJX010010384 5HL
HORVU.MOREX.r2.5HG0379250.1	HORVU5Hr1G040190	LOC_Os12g06200	O12B5H2GR	O12B5H2-F	GACCAAGTCGCTCATGTCCA	SphI (TOYOBO, 37 ℃)	A (Is)	231+24 bp		BQ470312/CAJW011561036 5HL
chr5H:270439708-270444089|HC_HC1|Transcription factor E2F				O12B5H2-MTｄCAPS-R2	ATTTCTGCAGCATTATTCAAGTCAAGCAT	3 % metaphor, 100 V 70 min.	B (Nic)	273 bp
HORVU.MOREX.r2.5HG0376150.1	HORVU5Hr1G035760	LOC_Os12g06850	O12B5H5GR	O12B5H5-F2	TGCAAACTAGTCGGGAACAA	XbaI (cut smart, 37 ℃)	A (Is)	195+25 bp		切れ残るので5U/sample推奨
chr5H:230608126-230610842|HC_HC1|Transcription elongation factor, putative, expressed				O12B5H5-MTdCAPS-R3	GTATAGGTCTGCGGATACAGTTTATCTAG	3% metaphor, 100V 60-80 min.	B (Nic)	220 bp
HORVU.MOREX.r2.4HG0298500.1	HORVU4Hr1G027520 (スコア低)	LOC_Os12g04200	O12B5H6GR	O12B5H6-F2	TGAGCAGAATCACCTGCATC	TaqI (cut smart, 65 ℃)	A (Is)	160+29 bp
chr4H:162380221-162382137|HC_HC1|Scarecrow transcription factor family protein				O12B5H6-MTdCAPS-R2	ATAAATTTTAGCTAGCATTTTCACTTGTC	3 % metaphor, 100 V 60 min.	B (Nic)	189 bp
HORVU.MOREX.r2.5HG0383340.1	HORVU0Hr1G010660	LOC_Os12g03360	O12B5H9	O12B5H9-F	ACCTGAATGGCGTAATGGCA	MboI (cut smart, 37℃)	A (Is)	773bp		blastで0Hr1G010660	土井さんノート1,2015.1.5
chr5H:315397171-315399409|HC_HC2|Non-structural maintenance of chromosomes element 1				O12B5H9-R	CTTGTTGCCACTCATTCCGC	2 % agarose, 30 min.	B (Nic)	?+? bp
HORVU.MOREX.r2.5HG0381090.1	HORVU5Hr1G042600	LOC_Os12g04924	O12B5H11GR	O12B5H11-F	CCTTCCTGGCATGGGGAAAT	TspRI	A (Is)	?		A,Hの区別つかない	実施せず
chr5H:294901572-294902015|HC_HC2|Ubiquitin-like protein 5				O12B5H11-R	TTGGCGTGCCATCTCTTGAT		B (Nic)	?
HORVU.MOREX.r2.5HG0384510.1	HORVU5Hr1G046860	LOC_Os12g02120	O12B5H12	O12B5H12-MTdCAPS-F2	ACGCGTATCCATCGGACGGTTAAAAAGGTG	HphI (cut smart, 37 ℃)	A (Is)	149+38 bp
chr5H:328049590-328052286|HC_HC1|Dual specificity protein phosphatase, putative				O12B5H12-R2	GATCCCCTTCCCATCAAGTT	3 % metaphor, 100 V 60 min.	B (Nic)	187 bp
HORVU.MOREX.r2.5HG0384380.1	HORVU5Hr1G046590	LOC_Os12g02250	O12B5H14GR	O12B5H14-F	ACCGCAATTATTGTGCCATT	InDel	A (Is)	160 bp
chr5H:326935114-326942064|HC_HC1|Kinase, putative				O12B5H14-R2 short	TACGTGGTCGCTAAGGGGTA	3 % metaphor, 100V 50 min.	B (Nic)	206 bp
HORVU.MOREX.r2.5HG0384320.1	HORVU5Hr1G046480	LOC_Os12g02370	O12B5H15GR	O12B5H15-MTdCAPS-F3	ACGCGTATCCATCGGACGGTTAAAAAGGTG	AccI (cut smart, 37 ℃)	A (Is)	141+27 bp
chr5H:326422476-326426169|HC_HC2|Chalcone-flavonone isomerase family protein				O12B5H15-R2	GATCCCCTTCCCATCAAGTT	3 % metaphor, 100V 50 min.	B (Nic)	168 bp
HORVU.MOREX.r2.5HG0384500.1	HORVU5Hr1G046850	LOC_Os12g02150	O12B5H16GR	O12B5H16-F	CCCAAGAGGCGAGATCACAG	RsaI (cut smart, 37 ℃) 4.5U/sample	A (Is)	343 bp		B,Hの区別つかない→酵素増量で切れた(2020/9/15)
chr5H:328045245-328045881|HC_HC2|Methyltransferase-related protein				O12B5H16-R2short	ATGCCAGCACTGGATTGTTT	1.5% agarose, 100 V 50 min.	B (Nic)	181+163 bp		計算が合わない
	HORVU5Hr1G046970(22760,02110)	LOC_Os12g22760/LOC_Os11g02110	O12B5H20GR	O12B5H20-F	TGGATGCAATACGAGCAATGG	EarI	A (Is)	?		A,Hの区別つかない	set1~3で実施せず
				O12B5H20-R	TGGATCGGAGGGAGTATCTTGT		B (Nic)	?
HORVU.MOREX.r2.5HG0384340.1	HORVU5Hr1G046520	LOC_Os12g02340	O12B5H21GR	O12B5H21-WTdCAPS-F2	GAAAAACGGACGACTAGCATGTTACGTATA	AccI (cut smart, 37 ℃)	A (Is)	292 bp
chr5H:326659360-326659914|HC_HC1|Non-specific lipid-transfer protein				O12B5H21-R	TCAGTCACTCATACGGACGC	3 % metaphor, 100V 70 min.	B (Nic)	265+27 bp
HORVU.MOREX.r2.5HG0384190.1	HORVU5Hr1G046370	LOC_Os12g02520	O12B5H22GR	O12B5H22-F2	TGCACCTGGTGGATATTGGT	XspI (K, 37 ℃)	A (Is)	220 bp		かなり切れ残る。	計算が合わない
chr5H:325292052-325294051|HC_HC1|Mannan endo-1,4-beta-mannosidase-like protein				O12B5H22-R	GCCGCTATAGCTACTCATCTGT	3 % metaphor, 100V 50 min.	B (Nic)	153+69 bp
HORVU.MOREX.r2.5HG0384050.1	HORVU5Hr1G046250(02670) HORVU6Hr1G051790(02690,スコア低)	LOC_Os12g02670/2690	O12B5H23GR	O12B5H23-MTdCAPS-F2	TCCCCTAACCACGTTCTTCTTAGGCGCACT	PstI (3.1, 37 ℃)	A (Is)	146+33 bp		かなり切れ残る。
chr5H:324713564-324717356|HC_HC1|Cytochrome P450				O12B5H23-R	ATGCTGCTGAGGCAATCACT	3 % metaphor, 100V 50 min.	B (Nic)	179 bp
HORVU.MOREX.r2.5HG0363240.1	HORVU5Hr1G018300	LOC_Os12g35010	O12B5H24GR	O12B5H24_F	GACCCTAGGCTGCCTTTCTG	HhaⅠ(cut smart, 37 ℃)	A (Is)	165+152 ?		PCRでmulti band	A, Hの区別つきにくい
chr5H:67067497-67069206|HC_HC1|F-box family protein				O12B5H24_R2	GAAAGCATCGCATCAACTCA	1.5 % agarose, 100 V 50 min.	B (Nic)	316 ?
			O12B5H27GR	O12B5H27-F6	CCTGCAATGAATTGCTTCCT	HpyCH4Ⅳ (cut smart, 37 ℃)	A (Is)	141+30 ?		F6/dR6は、切れ残り多いので没。
				O12B5H27-dCAPs-R6	TGCGCTCTACATATGATTTACTTAATTTAC	3 % metaphor, 100V 40 min.	B (Nic)	171 ?		InDelマーカーを使う。
HORVU.MOREX.r2.5HG0368420.1	HORVU5Hr1G024060	LOC_Os12g36670	O12B5H27	O12B5H27-shortF7	CTCCAGCTTCTGCAAGCCT	InDel	A (OUJ546)	小
chr5H:115869401-115875573|HC_HC1|F-box/LRR-repeat protein				O12B5H27-shortR7	ACAGCAGCTGCCATGTTTAC	3 % metaphor	B (J232)	大
HORVU.MOREX.r2.5HG0368180.1 Trichome birefringence-like protein	HORVU5Hr1G023960, HORVU5Hr1G023980	LOC_Os12g36740/LOC_Os12g33180	O12B5H28GR	O12B5H28_F	AGAGCCAACCCAGAAACAGG	Hpy188Ⅲ (cut smart, 37 ℃)	A (OUJ546)	787+84 bp		excelにはF+R2でまとめられていたが、こちらが採用されたのでは？
HORVU.MOREX.r2.5HG0368190.1 Splicing factor, arginine/serine-rich 12				O12B5H28_R	CGAGTGGTTCTGAAGAAGGGT	1.5 % agarose, 100 V 40 min.	B (J232)	610+178+84 bp		土井さんノート2015.7.22, 9.17など
HORVU.MOREX.r2.5HG0368510.1 HORVU.MOREX.r2.5HG0368520.1	HORVU5Hr1G024390, HORVU5Hr1G024400	LOC_Os12g36110	O12B5H29	O12B5H29-F2	TGCATCTATCAGTTTTCTTTTCTGC	EcoRI (TaKaRa H, 37℃)	A (OUJ546)	約 220 bp		土井さんのノート2015.9.17	Aのtotal合わず記入ミスっぽかったので訂正
chr5H:117167670-117170515|HC_HC2|Kinesin-related protein chr5H:117174227-117177505|HC_HC2|Calmodulin-binding protein, putative, expressed				O12B5H29-dCAPS-R	ATATTTCCTGGTGATAAAGTCAAACGAATT	3% metaphor ? min.	B (J232)	約250+220 bp		totalどこからメモしたのか不明。制限酵素名間違えてたので修正20200721		KOD One blueでは増幅しない
HORVU.MOREX.r2.5HG0368350.1	HORVU5Hr1G024160	LOC_Os12g36630	O12B5H30GR	O12B5H30_F2	TGGATCGCAGATGTCACAGT	HinfⅠ(cut smart, 37 ℃)	A (Is)	111+?
chr5H:115319431-115320510|HC_HC1|Universal stress family protein				O12B5H30_dCAPs_R2	GCAAGGAAAAAAAAATCTGAACAGAAGAGT	3 % metaphor, 100V 40 min.	B (Nic)	144+?
HORVU.MOREX.r2.5HG0368210.1 (primer_seq_blast)	low hit	LOC_Os12g36680	O12B5H31GR	O12B5H31_F	CCGCATCAACACGGATGGTA	TaqI (cut smart, 65 ℃)	A (Is)	405 + 315 + 197		計算が合わない
chr5H:114501303-114503053|HC_HC2|Secretory carrier membrane protein (SCAMP) family protein				O12B5H31_R	ACGGCCACCTCTCTTACTCC	1.5% agarose, 100 V 50 min.	B (Nic)	721 + 197 bp		annealing 60 ℃
HORVU.MOREX.r2.5HG0356650.1	HORVU5Hr1G010730	LOC_Os12g06380	O12B5H32GR	O12B5H32_F	GTTGCTGCAAGTTCCCAACA	SspI (HFならcut smart, 37℃)	A (Is)	219+153 bp		計算が合わない
chr5H:24379846-24384561|HC_HC2|Protein FAR1-RELATED SEQUENCE 5				O12B5H32_R2	TACGCAGAGCTAGCCATCAG	1.5% agarose, 100 V 50 min.	B (Nic)	390 bp		白神ノート19-p.52切れ残る？
HORVU.MOREX.r2.5HG0361480.1	HORVU5Hr1G016590	LOC_Os10g35130	O12B5H37GR	O12B5H37-F(_F)	CCCCCTTCAGTCTGCCAATG	DraIII (3.1, 37℃)	A (Is)	336 bp		（ ）は表記ゆれ
|chr5H:55522858-55524551|HC_HC2|Small nuclear RNA activating complex (SNAPc), subunit SNAP43 protein, putative				O12B5H37-dCAPS-R2(_R2)	AGTTCCAATGCTACAAAAAATACACGTAGT	3 % metaphor, 100V 70 min.	B (Nic)	28+308 bp
HORVU.MOREX.r2.5HG0368550.1	HORVU5Hr1G024470	LOC_Os12g35630	HvTsEF	HvTsEF-intronW-F2	CGAAAGGCTCTTCAAGCAAC	HindIII (TaKaRa M), 37℃)	A (OUJ546)	323+30 bp		ファイルには319 bp,がノートにはA : 323 bp とある
chr5H:117792999-117796955|HC_HC2|Elongation factor Ts				HvEF-dCAPS-R3	GCTATGCAAATGCAGAAGAGGAAGAAAGCT	3 % metaphor, 100 V 80 min.	B (J232)	349 bp		2015-8-13に武田真で届いてコピーがある。
					3059-3078にForwardヒット
					3378-3407にヒット
				Cmp	AGCTTTCTTCCTCTTCTGCATTTGCATAGC
					最初のAは元はGに変え、制限酵素サイト作成。
		没プライマー（グレー）の位置は記入保留する
										土井さんノート
	DK820876	LOC_Os12g40560	O12B5H38	O12B5H38_F	CTGTTTGAATGCTCCTGGGC	sequence多型なし	A (OUJ546)	917 bp		2015.8.26
	HORVU5Hr1G014990			O12B5H38_R	CGGAGGGAGTATCAGAGTGTG	ATGCfile : rym3_H38-53_seq_alignment	B (J232)
	AK361471	LOC_Os02g19990.2	O12B5H39	O12B5H39_F	GTGACCATCTGTACAGCCCA	増幅悪くsequence提出しなかったと思われる	A (OUJ546)	886 bp		2015.8.31
	HORVU0Hr1G039530			O12B5H39_R	TCATCCCAACCGTACCTGC	seq.dataなし	B (J232)
	AK361633	LOC_Os12g40790	O12B5H40	O12B5H40_F	AGCCGCATCATCCATCCAAAG	sequence多型なし	A (OUJ546)	951 bp		2015.8.31
	HORVU5Hr1G014430			O12B5H40_R	GAAGCGACGAGGCGCAAATC	ATGCfile : rym3_H38-53_seq_alignment	B (J232)
	AK250393	LOC_Os12g40480.	O12B5H41	O12B5H41_F	CACGAAGGCAACCCATCTGA	NdeI (cut smart, 37℃)	A (OUJ546)	874bp(2015.8.31)/811bp(2015.9.9))		2015.9.9
	HORVU5Hr1G016350	LOC_Os09g21710		O12B5H41_R	GGCTCACAGTGTAGCAGGTG	1.5 % agarose?	B (J232)	468+343 bp		マーカー化したが切れ残り多い。excelにまとめられていない
	AK356671	LOC_Os12g12590.1	O12B5H42	O12B5H42_F	CCTGATGCCCGGATTCTACC	多型たくさんあるがマーカー化していない	A (OUJ546)	891 bp		2015.9.10
	HORVU5Hr1G079530			O12B5H42_R	CCACGCATATTAAGCGCACC	ATGCfile : rym3_H38-53_seq_alignment	B (J232)	828 bp		OUJ546J232間でゴッソリ変わってるがマーカー化されていない？？	→primerをblastかけると、HORVU5Hr1G079530（だいぶ遠い）
	BF256861	LOC_Os12g12514	O12B5H43	O12B5H43_F	GCGGATCAAGTCATCGCAAC	RsaI (cut smart, 37℃)	A (OUJ546)	891 bp		2015.9.25 , 10.1
	HORVU5Hr1G024040			O12B5H43_R	CAAGTAAAGCAGCGGAGGGA	ATGCfile : rym3_H38-53_seq_alignment	B (J232)	467+424 bp		非特異的バンド多く判定不能(2015.10.1では判定できているがどこを変えたのか？)	O12B5H27と同じBACと記載あり(ノート2015.10.1)
	AK363394	LOC_Os12g05180	O12B5H44	O12B5H44-MTdCAPs-F2	CCGAAGAGATTAGACGCCTTGGTGATTGT	RsaI (cut smart, 37℃)	?	159 bp		2015.9.24
	HORVU5Hr1G041250(の近く)			O12B5H44_R	CCTTGCTGTGTGCGCTAGTA		?	130+29 bp		まとめられているが、ノートで判定できない。
			O12B5H44	O12B5H44-F3	GTGGAGATACGGGACTCAGC	MseI				2015.10.16
				O12B5H44-MTdCAPS_R3	TTTCTAGTCTAGGAAAAAGTTATGTAGTGT					増幅していない。多型のタイプも不明
	AK363620	LOC_Os12g32620	O12B5H45	O12B5H45_F	AAAATCGTGCAGCTAATCGGC	sequence多型なし
				O12B5H45_R	ATTGAATCCAAACGCAGCCAG	ATGCfile : rym3_H38-53_seq_alignment
HORVU.MOREX.r2.5HG0368460.1	AK253108エキソン6，7	LOC_Os12g36194.1	O12B5H46	O12B5H46_F	AGGAAGGTTGGCACCTATGC	TaqI (cut smart, 65℃)	A (OUJ546)	498+454 bp		2015.10.5	添加系統200805特定できず
chr5H:116462153-116465905|HC_HC1|Nucleoside diphosphate kinase	HORVU5Hr1G024250_Nucleoside diphosphate kinase			O12B5H46_R	TACGGTGTCCACGCCTTAGA	1.5 % agarose, 100 V ? min.	B (J232)	953 bp
	AK369165エキソン3	LOC_Os12g33080.1	O12B5H47	O12B5H47_F2	AGGCTTCTGGTGGAAGATGA	BglII (3.1, 37℃)	A (OUJ546)	298 bp		2015.10.7	20-p.24切れ残る。
	HORVU5Hr1G027720			O12B5H47_R	TGGAACAGAGGGAGTAGTTCA	3 % metaphor, 100V ? min.	B (J232)	256+43 bp		うすい。
	AK374081	LOC_Os12g35560.1	O12B5H48	O12B5H48_F	TGTCTGTCGTGCAGGAACTC	sequence多型なし
	エキソン6			O12B5H48_R	TCAAGCTTGCTCAATCACTGC	ATGCfile : rym3_H38-53_seq_alignment
HORVU.MOREX.r2.5HG0375640.1	AK372206エキソン7AK249855	LOC_Os12g12260.1(dRのblast)	O12B5H49	O12B5H49-F2	TAAAACACAGGCCACACAGC	HhaI (cut smart, 37℃)	A (OUJ546)	219+30 bp		2015.10.7	添加系統200805特定できず
chr5H:220038784-220041935|HC_HC1|Diacylglycerol kinase	HORVU5Hr1G057210, HORVU5Hr1G057220(反復配列？)	LOC_Os12g30540.1?←これはどこから		O12B5H49_dCAPS_R2	CTGAGCAGCGTCAATAACACCATTGCACTG	3 % metaphor, 100V 50 min.	B (J232)	249 bp		うすい。
	AK370542	LOC_Os12g08220.1	O12B5H50	O12B5H50_F	TCCTCGGTGGTTTCAGTGTG	sequence多型なし
	エキソン2,3			O12B5H50_R	ACCGGTCTTCACCGAGTTTC	ATGCfile : rym3_H38-53_seq_alignment
	AK250553 エキソン3,4,5	LOC_Os12g31830.1	O12B5H51	O12B5H51_dCAPs_F2	TAGTTGAAGGTGGCCTTGTACGCTTCGAT	HinfI (cut smart, 37℃)	A (OUJ546)			2015.10.7 判定不能	20-p.24 増幅不良、切れない
	HORVU5Hr1G038460			O12B5H51_R	GCTTTGGGTTTGGATCCGCT	3 % metaphor, 100V ? min.	B (J232)			うすい。
	AK364560,エキソン2	LOC_Os12g14070.1	O12B5H52	O12B5H52_F	CCTTGTGGGGTTTAATTGGCA	PleI (cut smart, 37℃)	A (OUJ546)	641+224 bp			20-p.24 増幅不良、切れない
	HORVU5Hr1G032650			O12B5H52_R	ACGATAATGTTAGGCAGGCAA	1.5 % agarose, 100 V ? min.	B (J232)	484+224+157
	AK355342	LOC_Os12g08810.1	O12B5H53	O12B5H53_F	TTCGAGTGCTTGCATTTGGC	sequence多型なし
	HORVU5Hr1G032650			O12B5H53_R	TACACTCTCGCTAGCCATGC	ATGCfile : rym3_H38-53_seq_alignment
白神作成マーカー201019	HORVU5Hr1G042230		HORVU5Hr1G042230_FR2-DdeI	HORVU5Hr1G042230_F2	ATGACAGACCCTGATGTGCC	DdeI (cut smart, 37℃)	A(J108)	555+40 bp
				HORVU5Hr1G042230_R2	AACTGGGACAACGAGAGCTG	1.5 % agarose gel, 50min.	C(三月、YMP-099)	451+104+40 bp
