# Supplementary material for: Genomic traces of Japanese malting barley breeding in two modern high-quality cultivars, ‘Sukai Golden’ and ‘Sachiho Golden’
Source: Breed Sci. 2023 Oct 28;73(5):435–44. doi: 10.1270/jsbbs.23031 (PMC11082453; doi:10.1270/jsbbs.23031)
Supplement: Supplementary file 3 — Supplemental Table 2 [file 73_435_s3.xlsx]

## Sheet: rym5_markerEngli
Supplemental Table 2. Primers for detection of SNPs in the rym5 transcriptome region
Diagnostic markers for rym5
Marker/ marker type	Primer name	Primers (5ꞌ to 3ꞌ)	Enzyme	Band size (bp)	SNP	Cultivar distinction
rym5_359th	rym5_fra2B_Fa	GAATAGTGTGTGTTGCCCGA	BccI	768b	G	Sukai Golden, Mokusekko 3
CAPS	rym5_fra2B_Ra	ATCACACAGTGAAGGGCTCA	BccI	353+415b	C	Sachiho Golden, Haruna Nijo, Morex
rym5_478th	rym5_478th_dCAPS_EcoNI_F3	ATTTGCGGAGCAGTCGTCAGCCTGCGTAAG	EcoNI	25+186	G	Sukai Golden, Mokusekko 3
dCAPS	rym5_478th_shortR2	CCCCCTTTTTATATGCAGGTC	EcoNI	353+415	C	Sachiho Golden, Haruna Nijo, Morex
Non-diagnostic markers for rym5
rym5_5ꞌｰUTRminus 44	Hv_eIF4E_1stExon_317s_Fc	GTTTGCGTCCGCTCCTCCATCTTCCT	EcoNI	315+564	C	Sukai Golden, Mokusekko 3, Morex
CAPS	Hv_eIF4E_1stExon_1170as_Rc	CTGCCCGCCTAGATCTATCAACAACC	EcoNI	879	G	Sachiho Golden, Haruna Nijo
rym5_157th	Hv_eIF4E_1stExon_317s_F	GTTTGCGTCCGCTCCTCCATCTTCCT	FauI	382+477+6+14	C	Sukai Golden, Mokusekko 3, Morex
CAPS	Hv_eIF4E_1stExon_1170as_R	CTGCCCGCCTAGATCTATCAACAACC	FauI	382+6+131+346+14	T	Sachiho Golden, Haruna Nijo
rym5_481th	rym5_fra2B_F	GAATAGTGTGTGTTGCCCGA	BstNI	768	Uncutd	Sukai Golden, Mokusekko 3, Sachiho Golden, Haruna Nijo
CAPS	rym5_fra2B_R	ATCACACAGTGAAGGGCTCA	BstNI	555+213	Cute	Morex
rym5_483th	rym5_fra2B_F	GAATAGTGTGTGTTGCCCGA	NlaIII	69+355+202+37+105	G	Sukai Golden, Mokusekko 3, Morex
CAPS	rym5_fra2B_R	ATCACACAGTGAAGGGCTCA	NlaIII	69+355+134+68+37+105	T	Sachiho Golden, Haruna Nijo
a Primer sequences are unpublished data of Nagamine, T.
b Fragment sizes were incorectly calculated as 717 bp and 313+404 bp, respectively by Nagamine, T. (unpublished data), but were rectified in this study as shown above.
c Primers are Stein et al. (2005).
d These cultivars had no secognition site by BstNI. e Morex coincided a recognition site CCWGG of BstNI.

## Sheet: marker_info.add1020V3含
			201020ver	TaqIの表記をTaqIに統一(TaqIv2=TaqI)
Pseudomolecules_v2.0_2019(2016Ensemble_cDNAをblast)			TBr3-series	primer name	primer sequence 5' -> 3'		TBr3-1、2、3の断片長は氷見さんのまとめによる			断片長の計算が合わないところがあるが欠失挿入のためかは不明
HORVU.MOREX.r2.5HG0374850.1	HORVU5Hr1G033640	LOC_Os12g09580	TBr3-1	TBr3-1F	GGTGGCTGGGAAACTATTGA	Bsu36I (cut smart, 37 ℃)	A (Is)	577 bp		計算が合わない
chr5H:207705467-207726126|HC_HC1|Protein SUPPRESSOR OF GENE SILENCING				TBr3-1R	CTCCTGGTCCATTTTTGCAT	1.5 %agarose, 100 V 50 min.	B (Nic)	355+221 bp			20200721泳動条件修正
HORVU.MOREX.r2.5HG0384530.1	HORVU5Hr1G046890	LOC_Os12g02094	TBr3-2	TBr3-2F	TCTTGCGAAAAGTGAAAGCA	EcoRV (H, 37 ℃)	A (Is)	529 bp		計算が合わない
chr5H:328118145-328120394|HC_HC2|Saposin B domain-containing family	HORVU4Hr1G022420			TBr3-2R	GTCCACCATCGAAGAACGAT	1.5 % agarose, 100 V 50 min.	B (Nic)	374+162 bp
HORVU.MOREX.r2.5HG0364970.1	HORVU5Hr1G020400	LOC_Os12g38750	TBr3-3	TBr3-3F	GTCGATCTTGCCTTCTACGG	MspI (T+BSA, 37 ℃)	A (Is)	427+166 bp		大
chr5H:84565936-84569310|HC_HC1|Purple acid phosphatase				TBr3-3R	CCCCATCTGGAAGTATTGGA	1.5 % agarose, 100 V 50 min.	B (Nic)	252+175+166 bp		小	20200707泳動条件修正
HORVU.MOREX.r2.5HG0357490.1	HORVU5Hr1G011690	LOC_Os12g41700	TBr3-4	TBr3-4F	ACCTTTGCCAGCTACAATGC	Bsp1286I (cut smart, 37 ℃)	A (Is)	?+? (morex の配列を基にすると509+102+94 bp。Bも一か所は切れている？)
chr5H:27932568-27935449|HC_HC1|Zinc finger protein LSD1				TBr3-4R	CCAGCCACACGCAAAGTTAT	1.5 % agarose, 100 V 50 min.	B (Nic)	688bp? (morex contig では705 bp)
HORVU.MOREX.r2.5HG0397570.1	HORVU5Hr1G061360	LOC_Os09g27210	TBr3-5	TBr3-5F	TGGTGACGAGACTGTTCCAG	HinfI (cut smart, 37 ℃)	A (Is)	?+? (小)		両方切れる、長い方がNic
chr5H:434990402-434996812|HC_HC1|Phospholipid:diacylglycerol acyltransferase				TBr3-5R	TACACCGCGGTTTCACAATA	2 % agarose, 100 V 65 min.	B (Nic)	?+? (大)
HORVU.MOREX.r2.4HG0347490.1	HORVU4Hr1G089710	LOC_Os11g14544 low hit	TBr3-6	TBr3-6F	ATAGCCACGTGAGCGATCTT	BsrI (3.1, 65 ℃)	A (Is)	?
chr4H:619497479-619500428|HC_HC1|Ankyrin repeat-containing protein				TBr3-6R	GTGTGACAAAAGGCACTCCA	2 % agarose, 100 V 70 min.	B (Nic)	?+?
HORVU.MOREX.r2.5HG0354240.1	HORVU5Hr1G007960	LOC_Os02g57150	TBr3-7	TBr3-7F	AGCAGGTGACCCAACATCTC	AvaI (cut smart, 37 ℃)	A (Is)	?+?
chr5H:14761907-14763546|HC_HC1|Tubulin-specific chaperone A				TBr3-7R	CCGGGCCTTAAGGGTAATAA	2 % agarose, 100 V 30 min.	B (Nic)	?
HORVU.MOREX.r2.5HG0391680.1	HORVU5Hr1G055260	LOC_Os09g14520	TBr3-8	TBr3-8F	CGTTGATGATATCCCCCATC	MboI (cut smart, 37 ℃)	A (Is)	?
chr5H:391806466-391810559|HC_HC1|Disease resistance protein (NBS-LRR class) family				TBr3-8R	CTGTTGCGAAGGGCCTATTA	2 % agarose, 100 V 30 min.	B (Nic)	?+?
			k_series(5H_EST), Bmac0113, etc	primer name	primer sequence 5' -> 3'					箱
HORVU.MOREX.r2.5HG0377040.1	HORVU5Hr1G037020	LOC_Os12g07720	k00267	k00267L	GTTATGCCTCTTTGACGGGA	TaqI (cut smart, 65 ℃)	A (Is)	355→よりも大きい(700くらい)		5H_EST_1
chr5H:243389586-243393007|HC_HC1|Replication factor C subunit				k00267R	GACGGATATCCAGTTTCCCA	1.5 % agarose, 100 V 50 min.	B (Nic)	?+?		18-p.61
		new	k00267_LR2	k00267L2		RsaI (cut smart, 37℃)	A (Is)	296+209+29 bp			28cycle
				k00267R2		3 % metaphor, 100 V 70 min.	B (Nic)	296+238 bp
HORVU.MOREX.r2.5HG0368080.1	HORVU5Hr1G023880	LOC_Os12g36760.1	k03041GR	k03041-WTdCAPS-F3	GTTGCAGCTGATATTCGCATCGCCTACCTC	AvaI (cut smart, 37 ℃)	A (Is)	204 bp		5H_EST_6
chr5H:114090414-114101959|HC_HC1|Trafficking protein particle complex subunit 10				k03041-R2	TCTGCGGTTCACTTCACTTG	3 % metaphor, 100 V 45 min.	B (Nic)	176+28 bp		200807訂正
HORVU.MOREX.r2.5HG0373480.1	HORVU5Hr1G031700	LOC_Os12g19350	k03390	k03390L	ACATATTGCTGATAGGGGCG	HhaI (cut smart, 37 ℃)	A (Is)	358？		5H_EST_1	古いファイル名前間違えてたので直した（コピペ修正忘れ）
chr5H:184817860-184894413|HC_HC2|SGF29 tudor-like domain-containing protein				k03390R	GATGACGAAGAGGATGGGAA	1.5 % agarose, 100 V 50 min.	B (Nic)	?+?		18-p.59	20200708泳動条件修正
HORVU.MOREX.r2.5HG0367260.1	HORVU5Hr1G023020	LOC_Os12g37430	k03447GR	k03447L	CAAACAAATTTGCATCACCG	TaqI (cut smart, 65 ℃)	A (Is)	360		5H_EST_5	annealing 60 ℃
chr5H:107225456-107227881|HC_HC2|PAPA-1-like conserved region family protein, expressed				k03447R	AAAGGAGCGAGAGGAGAAGG	1.5 % agarose, 100 V 35 min.	B (Nic)	?+?		18-p.62
HORVU.MOREX.r2.5HG0385140.1	HORVU5Hr1G047550	LOC_Os11g01594	k04470 annealing 57 ℃	k04470L	ATCTCATAACTTGCTGCCCC	Hpy 188I (cut smart, 37 ℃)	A (Is)	?+? (大)		5H_EST_3	制限酵素で切断されず。set1~3実施せず。
chr5H:333639965-333640544|HC_HC2|DNA mismatch repair protein				k04470R	CCAATATCCCTCTTGGCTCA	2 % agarose, 100 V 50 min.?	B (Nic)	?+? (小)
HORVU.MOREX.r2.7HG0528230.1	HORVU5Hr1G034480	no hit	k04508	k04508L	TTCAATGCAGGCGATGATTA	dF5+Rの場合TaqI (cut smart, 65 ℃)	A (Is)			5H_EST3?	KOD One blue, 2stepで増幅する
5H : 213205364(L)-213205762(R)				k04508R	CTGTGCTCTTCCTCTCGCTC		B (Nic)				添加系統でLRの確認をしたが、k4508GR(dF5+R)の増幅は確認していない(QuickTaqで増幅せず。白神ノート18-p.57。片山さんのノートでは増えている9-p.17)
HORVU.MOREX.r2.5HG0365360.1	HORVU5Hr1G020900	LOC_Os12g38490	k05052GR	k05052-F1	TGAGCAGAATCACCTGCATC	TaqI (cut smart, 65 ℃)	A (Is)	159+30 bp		5H_EST_6
|chr5H:87915515-87917752|HC_HC1|Scarecrow transcription factor family protein				k05052-MTdCAPS-R4	ATAAATTTTAGCTAGCATTTTCACTTGTC	3 % metaphor, 100 V 50 min.	B (Nic)	189 bp		記入漏れ200731追記
HORVU.MOREX.r2.5HG0363110.1	HORVU5Hr1G018160	LOC_Os12g39660	k05331GR	k05331L4	CAGCTCTTCTCAGGCTTGCT	SSR	A (Is)	181 bp		5H_EST_2
chr5H:66122452-66127007|HC_HC1|Calcium-transporting ATPase				k05331R4	CTCCAGACGCAAGGAAAAAC	3 % metaphor, 100 V 50 min.	B (Nic)	151 bp
HORVU.MOREX.r2.7HG0586640.1	HORVU5Hr1G019000	no hit	k06392GR	k06392L	GATTTTGCACAGTTCATGCG	BstUI (cut smart, 60 ℃)	A (Is)	? (437 bp より長い)		5H_EST_1
				k06392R	GCCACTGCTTGAGAGTGATG	1.5 % agarose, 100 V 35 min.	B (Nic)	?+?
HORVU.MOREX.r2.5HG0389410.1	HORVU5Hr1G052320	LOC_Os09g08660	k07650GR	k07650L	CGGAGATTATTGCTGGTGCT	NsiI (3.1, 37 ℃)	A (Is)	362 bp		5H_EST_1	計算外のバンドが出るが判別はつく
chr5H:371417544-371423214|HC_HC1|Phosphoglycolate phosphatase				k07650R	TGGTTGCTGCAGTAAGTTGC	1.5 % agarose, 100 V 30 min.	B (Nic)	?+? bp		Sato et al. TaqI
HORVU.MOREX.r2.4HG0298180.1	HORVU4Hr1G027260 HORVU0Hr1G005570	LOC_Os11g47970	k09404GR	k09404L	CTGCTGGATGTGTTGTCAGG	TaqI (cut smart, 65 ℃)	A (Is)	?+?+?		5H_EST_1	blastで4Hにヒットする
HORVU.MOREX.r2.4HG0298180|chr4H:160106491-160108763|HC_HC1|Ribulose bisphosphate carboxylase/oxygenase				k09404R	GGTTTGGTCCAAGAAGCTCA	3 % metaphor, 100 V 45 min.	B (Nic)	?+?+?+?		Sato et al. MboI
HORVU.MOREX.r2.5HG0364180.1	HORVU5Hr1G019370	no hit	k09239GR	k09239-dCAPSWT-F2	GCAAGCTCCAAATAGCTTGACATGCATCAC	XspI (K,37 ℃)	A (Is)	219 bp (以外も出る)		5H_EST_6	バンドが予想より多く出て2パターン以上に分かれる（4パターン？)
chr5H:76827881-76829328|LC_LC2|Salt overly sensitive 1				k09239-R	ACCTACACATACATGCGCCA	3 % metaphor, 100 V 50 min.	B (Nic)	189+30 bp(以外も出る)
HORVU.MOREX.r2.7HG0590920.1	HORVU5Hr1G032860	no hit to rice, ST	k09554T	k09554L	TGCCTGGGGTTGAAGAATAC	AvaI (cut smart, 37 ℃)	A (Is)	365?		Sato et al. DraIII
primer:multi hit Rは5H specific 5H_250097304	HORVU4Hr1G014400	Oozeki et al. 2017		k09554R	CCGCGCTTAAGTGAAAATGT	2 % agarose, 100 V 50 min.	B (Nic)	?+?
246323541(R)-246323744(F)			Bmac0113	Bmac0113F	TCAAAAGCCGGTCTAATGCT	SSR	A (Is)	? (小)		A, Bと、もうひとつパターンあるように見える
				Bmac0113R	GTGCAAAGAAAATGCACAGATAG	3 % metaphor, 100 V 90 min.	B (Nic)	? (大)
HORVU.MOREX.r2.5HG0424550.1	HORVU5Hr1G095530	LOC_Os03g54084	HvPhyC	HvPHYC-ex1-F	ACGATGAGGATGGAGACACTG	ScrFI (cut smart, 37 ℃)	J108, J239	121
chr5H:536884155-536888483|HC_HC1|Phytochrome				HvPHYC-dCAPS-R	TCGCAAGCATACCTGAGCCGG	3 % metaphor, 100 V 40 min.	Is, Nic	100+21 bp
HORVU.MOREX.r2.5HG0369650.1	HORVU5Hr1G025960	LOC_Os12g34890	HVACL	HVACL_F	TTTGGAATTATTCTGTGGGACC	SSR	A (Is)	? (小)		5H_SSR_2
chr5H:130170700-130172886|HC_HC1|Acyl carrier protein				HVACL_R	GGGATTCAATCAAGTATTCGGA	3 % metaphor, 100 V 60 min.	B (Nic)	? (大)
	new20200727	TN5/HA2間多型	HVACL1_dCAPS	HVACL1_F3	AGGCACACAAGCTTCAATTTGT	TaqI (cut smart, 65 ℃)	A(TN5)	159+35 bp (TN5)		20-p.13	201009訂正済
				HVACL1_dR_TaqI	ATCCAGTTGCAATGCCGGTTACATTAAACGATTC	3 % metaphor, 100 V 50 min.	B(HA2)	194 bp
Pseudomolecules_v2.0_2019(2016Ensemble_cDNAをblast)	ｵｵﾑｷﾞ番号	ｲﾈ番号	O12B5_series	primer name	primer sequence 5' -> 3'
HORVU.MOREX.r2.5HG0379120.1	HORVU5Hr1G040090	LOC_Os12g06330	12g6330GR	12g6330-WTdCAPS-F2	TAGTTGGGAGCGGATGATGTTGCCAAAAAAC	DdeI (cut smart, 37 ℃)	?	228 bp		切れ残りがあり、228のみや、31+197には見えない。	「12g6330-R2」の表記もあり
chr5H:268372801-268378348|HC_HC2|Transcription factor-related family				12g06330-R2	ACCCCTTTGAGGATGCTTCT	3 % metaphor, 100 V 50 min.	?	197+31 bp		2014.12.24
HORVU.MOREX.r2.5HG0383840.1	HORVU5Hr1G045710	LOC_Os12g02880	O12B5H1GR	O12B5H1-F2	GTGGCGTGTACGTCACCTAA	DdeI (cut smart, 37 ℃)	A (Is)	?+?		2014-12-8の購入記録より転記20-7-16Morex配列にヒットせず。
chr5H:321375673-321377780|HC_HC1|Calcium uniporter protein, mitochondrial				O12B5H1-R	TGCAAATTGCTACAACCGGC	3 % metaphor, 100 V 60 min.	B (Nic)	?		cut smart buffer 1/2 量で良好		AK374903/CAJX010010384 5HL
HORVU.MOREX.r2.5HG0379250.1	HORVU5Hr1G040190	LOC_Os12g06200	O12B5H2GR	O12B5H2-F	GACCAAGTCGCTCATGTCCA	SphI (TOYOBO, 37 ℃)	A (Is)	231+24 bp		BQ470312/CAJW011561036 5HL
chr5H:270439708-270444089|HC_HC1|Transcription factor E2F				O12B5H2-MTｄCAPS-R2	ATTTCTGCAGCATTATTCAAGTCAAGCAT	3 % metaphor, 100 V 70 min.	B (Nic)	273 bp
HORVU.MOREX.r2.5HG0376150.1	HORVU5Hr1G035760	LOC_Os12g06850	O12B5H5GR	O12B5H5-F2	TGCAAACTAGTCGGGAACAA	XbaI (cut smart, 37 ℃)	A (Is)	195+25 bp		切れ残るので5U/sample推奨
chr5H:230608126-230610842|HC_HC1|Transcription elongation factor, putative, expressed				O12B5H5-MTdCAPS-R3	GTATAGGTCTGCGGATACAGTTTATCTAG	3% metaphor, 100V 60-80 min.	B (Nic)	220 bp
HORVU.MOREX.r2.4HG0298500.1	HORVU4Hr1G027520 (スコア低)	LOC_Os12g04200	O12B5H6GR	O12B5H6-F2	TGAGCAGAATCACCTGCATC	TaqI (cut smart, 65 ℃)	A (Is)	160+29 bp
chr4H:162380221-162382137|HC_HC1|Scarecrow transcription factor family protein				O12B5H6-MTdCAPS-R2	ATAAATTTTAGCTAGCATTTTCACTTGTC	3 % metaphor, 100 V 60 min.	B (Nic)	189 bp
HORVU.MOREX.r2.5HG0383340.1	HORVU0Hr1G010660	LOC_Os12g03360	O12B5H9	O12B5H9-F	ACCTGAATGGCGTAATGGCA	MboI (cut smart, 37℃)	A (Is)	773bp		blastで0Hr1G010660	土井さんノート1,2015.1.5
chr5H:315397171-315399409|HC_HC2|Non-structural maintenance of chromosomes element 1				O12B5H9-R	CTTGTTGCCACTCATTCCGC	2 % agarose, 30 min.	B (Nic)	?+? bp
HORVU.MOREX.r2.5HG0381090.1	HORVU5Hr1G042600	LOC_Os12g04924	O12B5H11GR	O12B5H11-F	CCTTCCTGGCATGGGGAAAT	TspRI	A (Is)	?		A,Hの区別つかない	実施せず
chr5H:294901572-294902015|HC_HC2|Ubiquitin-like protein 5				O12B5H11-R	TTGGCGTGCCATCTCTTGAT		B (Nic)	?
HORVU.MOREX.r2.5HG0384510.1	HORVU5Hr1G046860	LOC_Os12g02120	O12B5H12	O12B5H12-MTdCAPS-F2	ACGCGTATCCATCGGACGGTTAAAAAGGTG	HphI (cut smart, 37 ℃)	A (Is)	149+38 bp
chr5H:328049590-328052286|HC_HC1|Dual specificity protein phosphatase, putative				O12B5H12-R2	GATCCCCTTCCCATCAAGTT	3 % metaphor, 100 V 60 min.	B (Nic)	187 bp
HORVU.MOREX.r2.5HG0384380.1	HORVU5Hr1G046590	LOC_Os12g02250	O12B5H14GR	O12B5H14-F	ACCGCAATTATTGTGCCATT	InDel	A (Is)	160 bp
chr5H:326935114-326942064|HC_HC1|Kinase, putative				O12B5H14-R2 short	TACGTGGTCGCTAAGGGGTA	3 % metaphor, 100V 50 min.	B (Nic)	206 bp
HORVU.MOREX.r2.5HG0384320.1	HORVU5Hr1G046480	LOC_Os12g02370	O12B5H15GR	O12B5H15-MTdCAPS-F3	ACGCGTATCCATCGGACGGTTAAAAAGGTG	AccI (cut smart, 37 ℃)	A (Is)	141+27 bp
chr5H:326422476-326426169|HC_HC2|Chalcone-flavonone isomerase family protein				O12B5H15-R2	GATCCCCTTCCCATCAAGTT	3 % metaphor, 100V 50 min.	B (Nic)	168 bp
HORVU.MOREX.r2.5HG0384500.1	HORVU5Hr1G046850	LOC_Os12g02150	O12B5H16GR	O12B5H16-F	CCCAAGAGGCGAGATCACAG	RsaI (cut smart, 37 ℃) 4.5U/sample	A (Is)	343 bp		B,Hの区別つかない→酵素増量で切れた(2020/9/15)
chr5H:328045245-328045881|HC_HC2|Methyltransferase-related protein				O12B5H16-R2short	ATGCCAGCACTGGATTGTTT	1.5% agarose, 100 V 50 min.	B (Nic)	181+163 bp		計算が合わない
	HORVU5Hr1G046970(22760,02110)	LOC_Os12g22760/LOC_Os11g02110	O12B5H20GR	O12B5H20-F	TGGATGCAATACGAGCAATGG	EarI	A (Is)	?		A,Hの区別つかない	set1~3で実施せず
				O12B5H20-R	TGGATCGGAGGGAGTATCTTGT		B (Nic)	?
HORVU.MOREX.r2.5HG0384340.1	HORVU5Hr1G046520	LOC_Os12g02340	O12B5H21GR	O12B5H21-WTdCAPS-F2	GAAAAACGGACGACTAGCATGTTACGTATA	AccI (cut smart, 37 ℃)	A (Is)	292 bp
chr5H:326659360-326659914|HC_HC1|Non-specific lipid-transfer protein				O12B5H21-R	TCAGTCACTCATACGGACGC	3 % metaphor, 100V 70 min.	B (Nic)	265+27 bp
HORVU.MOREX.r2.5HG0384190.1	HORVU5Hr1G046370	LOC_Os12g02520	O12B5H22GR	O12B5H22-F2	TGCACCTGGTGGATATTGGT	XspI (K, 37 ℃)	A (Is)	220 bp		かなり切れ残る。	計算が合わない
chr5H:325292052-325294051|HC_HC1|Mannan endo-1,4-beta-mannosidase-like protein				O12B5H22-R	GCCGCTATAGCTACTCATCTGT	3 % metaphor, 100V 50 min.	B (Nic)	153+69 bp
HORVU.MOREX.r2.5HG0384050.1	HORVU5Hr1G046250(02670) HORVU6Hr1G051790(02690,スコア低)	LOC_Os12g02670/2690	O12B5H23GR	O12B5H23-MTdCAPS-F2	TCCCCTAACCACGTTCTTCTTAGGCGCACT	PstI (3.1, 37 ℃)	A (Is)	146+33 bp		かなり切れ残る。
chr5H:324713564-324717356|HC_HC1|Cytochrome P450				O12B5H23-R	ATGCTGCTGAGGCAATCACT	3 % metaphor, 100V 50 min.	B (Nic)	179 bp
HORVU.MOREX.r2.5HG0363240.1	HORVU5Hr1G018300	LOC_Os12g35010	O12B5H24GR	O12B5H24_F	GACCCTAGGCTGCCTTTCTG	HhaⅠ(cut smart, 37 ℃)	A (Is)	165+152 ?		PCRでmulti band	A, Hの区別つきにくい
chr5H:67067497-67069206|HC_HC1|F-box family protein				O12B5H24_R2	GAAAGCATCGCATCAACTCA	1.5 % agarose, 100 V 50 min.	B (Nic)	316 ?
			O12B5H27GR	O12B5H27-F6	CCTGCAATGAATTGCTTCCT	HpyCH4Ⅳ (cut smart, 37 ℃)	A (Is)	141+30 ?		F6/dR6は、切れ残り多いので没。
				O12B5H27-dCAPs-R6	TGCGCTCTACATATGATTTACTTAATTTAC	3 % metaphor, 100V 40 min.	B (Nic)	171 ?		InDelマーカーを使う。
HORVU.MOREX.r2.5HG0368420.1	HORVU5Hr1G024060	LOC_Os12g36670	O12B5H27	O12B5H27-shortF7	CTCCAGCTTCTGCAAGCCT	InDel	A (OUJ546)	小
chr5H:115869401-115875573|HC_HC1|F-box/LRR-repeat protein				O12B5H27-shortR7	ACAGCAGCTGCCATGTTTAC	3 % metaphor	B (J232)	大
HORVU.MOREX.r2.5HG0368180.1 Trichome birefringence-like protein	HORVU5Hr1G023960, HORVU5Hr1G023980	LOC_Os12g36740/LOC_Os12g33180	O12B5H28GR	O12B5H28_F	AGAGCCAACCCAGAAACAGG	Hpy188Ⅲ (cut smart, 37 ℃)	A (OUJ546)	787+84 bp		excelにはF+R2でまとめられていたが、こちらが採用されたのでは？
HORVU.MOREX.r2.5HG0368190.1 Splicing factor, arginine/serine-rich 12				O12B5H28_R	CGAGTGGTTCTGAAGAAGGGT	1.5 % agarose, 100 V 40 min.	B (J232)	610+178+84 bp		土井さんノート2015.7.22, 9.17など
HORVU.MOREX.r2.5HG0368510.1 HORVU.MOREX.r2.5HG0368520.1	HORVU5Hr1G024390, HORVU5Hr1G024400	LOC_Os12g36110	O12B5H29	O12B5H29-F2	TGCATCTATCAGTTTTCTTTTCTGC	EcoRI (TaKaRa H, 37℃)	A (OUJ546)	約 220 bp		土井さんのノート2015.9.17	Aのtotal合わず記入ミスっぽかったので訂正
chr5H:117167670-117170515|HC_HC2|Kinesin-related protein chr5H:117174227-117177505|HC_HC2|Calmodulin-binding protein, putative, expressed				O12B5H29-dCAPS-R	ATATTTCCTGGTGATAAAGTCAAACGAATT	3% metaphor ? min.	B (J232)	約250+220 bp		totalどこからメモしたのか不明。制限酵素名間違えてたので修正20200721		KOD One blueでは増幅しない
HORVU.MOREX.r2.5HG0368350.1	HORVU5Hr1G024160	LOC_Os12g36630	O12B5H30GR	O12B5H30_F2	TGGATCGCAGATGTCACAGT	HinfⅠ(cut smart, 37 ℃)	A (Is)	111+?
chr5H:115319431-115320510|HC_HC1|Universal stress family protein				O12B5H30_dCAPs_R2	GCAAGGAAAAAAAAATCTGAACAGAAGAGT	3 % metaphor, 100V 40 min.	B (Nic)	144+?
HORVU.MOREX.r2.5HG0368210.1 (primer_seq_blast)	low hit	LOC_Os12g36680	O12B5H31GR	O12B5H31_F	CCGCATCAACACGGATGGTA	TaqI (cut smart, 65 ℃)	A (Is)	405 + 315 + 197		計算が合わない
chr5H:114501303-114503053|HC_HC2|Secretory carrier membrane protein (SCAMP) family protein				O12B5H31_R	ACGGCCACCTCTCTTACTCC	1.5% agarose, 100 V 50 min.	B (Nic)	721 + 197 bp		annealing 60 ℃
HORVU.MOREX.r2.5HG0356650.1	HORVU5Hr1G010730	LOC_Os12g06380	O12B5H32GR	O12B5H32_F	GTTGCTGCAAGTTCCCAACA	SspI (HFならcut smart, 37℃)	A (Is)	219+153 bp		計算が合わない
chr5H:24379846-24384561|HC_HC2|Protein FAR1-RELATED SEQUENCE 5				O12B5H32_R2	TACGCAGAGCTAGCCATCAG	1.5% agarose, 100 V 50 min.	B (Nic)	390 bp		白神ノート19-p.52切れ残る？
HORVU.MOREX.r2.5HG0361480.1	HORVU5Hr1G016590	LOC_Os10g35130	O12B5H37GR	O12B5H37-F(_F)	CCCCCTTCAGTCTGCCAATG	DraIII (3.1, 37℃)	A (Is)	336 bp		（ ）は表記ゆれ
|chr5H:55522858-55524551|HC_HC2|Small nuclear RNA activating complex (SNAPc), subunit SNAP43 protein, putative				O12B5H37-dCAPS-R2(_R2)	AGTTCCAATGCTACAAAAAATACACGTAGT	3 % metaphor, 100V 70 min.	B (Nic)	28+308 bp
HORVU.MOREX.r2.5HG0368550.1	HORVU5Hr1G024470	LOC_Os12g35630	HvTsEF	HvTsEF-intronW-F2	CGAAAGGCTCTTCAAGCAAC	HindIII (TaKaRa M), 37℃)	A (OUJ546)	323+30 bp		ファイルには319 bp,がノートにはA : 323 bp とある
chr5H:117792999-117796955|HC_HC2|Elongation factor Ts				HvEF-dCAPS-R3	GCTATGCAAATGCAGAAGAGGAAGAAAGCT	3 % metaphor, 100 V 80 min.	B (J232)	349 bp		2015-8-13に武田真で届いてコピーがある。
					3059-3078にForwardヒット
					3378-3407にヒット
				Cmp	AGCTTTCTTCCTCTTCTGCATTTGCATAGC
					最初のAは元はGに変え、制限酵素サイト作成。
		没プライマー（グレー）の位置は記入保留する
										土井さんノート
	DK820876	LOC_Os12g40560	O12B5H38	O12B5H38_F	CTGTTTGAATGCTCCTGGGC	sequence多型なし	A (OUJ546)	917 bp		2015.8.26
	HORVU5Hr1G014990			O12B5H38_R	CGGAGGGAGTATCAGAGTGTG	ATGCfile : rym3_H38-53_seq_alignment	B (J232)
	AK361471	LOC_Os02g19990.2	O12B5H39	O12B5H39_F	GTGACCATCTGTACAGCCCA	増幅悪くsequence提出しなかったと思われる	A (OUJ546)	886 bp		2015.8.31
	HORVU0Hr1G039530			O12B5H39_R	TCATCCCAACCGTACCTGC	seq.dataなし	B (J232)
	AK361633	LOC_Os12g40790	O12B5H40	O12B5H40_F	AGCCGCATCATCCATCCAAAG	sequence多型なし	A (OUJ546)	951 bp		2015.8.31
	HORVU5Hr1G014430			O12B5H40_R	GAAGCGACGAGGCGCAAATC	ATGCfile : rym3_H38-53_seq_alignment	B (J232)
	AK250393	LOC_Os12g40480.	O12B5H41	O12B5H41_F	CACGAAGGCAACCCATCTGA	NdeI (cut smart, 37℃)	A (OUJ546)	874bp(2015.8.31)/811bp(2015.9.9))		2015.9.9
	HORVU5Hr1G016350	LOC_Os09g21710		O12B5H41_R	GGCTCACAGTGTAGCAGGTG	1.5 % agarose?	B (J232)	468+343 bp		マーカー化したが切れ残り多い。excelにまとめられていない
	AK356671	LOC_Os12g12590.1	O12B5H42	O12B5H42_F	CCTGATGCCCGGATTCTACC	多型たくさんあるがマーカー化していない	A (OUJ546)	891 bp		2015.9.10
	HORVU5Hr1G079530			O12B5H42_R	CCACGCATATTAAGCGCACC	ATGCfile : rym3_H38-53_seq_alignment	B (J232)	828 bp		OUJ546J232間でゴッソリ変わってるがマーカー化されていない？？	→primerをblastかけると、HORVU5Hr1G079530（だいぶ遠い）
	BF256861	LOC_Os12g12514	O12B5H43	O12B5H43_F	GCGGATCAAGTCATCGCAAC	RsaI (cut smart, 37℃)	A (OUJ546)	891 bp		2015.9.25 , 10.1
	HORVU5Hr1G024040			O12B5H43_R	CAAGTAAAGCAGCGGAGGGA	ATGCfile : rym3_H38-53_seq_alignment	B (J232)	467+424 bp		非特異的バンド多く判定不能(2015.10.1では判定できているがどこを変えたのか？)	O12B5H27と同じBACと記載あり(ノート2015.10.1)
	AK363394	LOC_Os12g05180	O12B5H44	O12B5H44-MTdCAPs-F2	CCGAAGAGATTAGACGCCTTGGTGATTGT	RsaI (cut smart, 37℃)	?	159 bp		2015.9.24
	HORVU5Hr1G041250(の近く)			O12B5H44_R	CCTTGCTGTGTGCGCTAGTA		?	130+29 bp		まとめられているが、ノートで判定できない。
			O12B5H44	O12B5H44-F3	GTGGAGATACGGGACTCAGC	MseI				2015.10.16
				O12B5H44-MTdCAPS_R3	TTTCTAGTCTAGGAAAAAGTTATGTAGTGT					増幅していない。多型のタイプも不明
	AK363620	LOC_Os12g32620	O12B5H45	O12B5H45_F	AAAATCGTGCAGCTAATCGGC	sequence多型なし
				O12B5H45_R	ATTGAATCCAAACGCAGCCAG	ATGCfile : rym3_H38-53_seq_alignment
HORVU.MOREX.r2.5HG0368460.1	AK253108エキソン6，7	LOC_Os12g36194.1	O12B5H46	O12B5H46_F	AGGAAGGTTGGCACCTATGC	TaqI (cut smart, 65℃)	A (OUJ546)	498+454 bp		2015.10.5	添加系統200805特定できず
chr5H:116462153-116465905|HC_HC1|Nucleoside diphosphate kinase	HORVU5Hr1G024250_Nucleoside diphosphate kinase			O12B5H46_R	TACGGTGTCCACGCCTTAGA	1.5 % agarose, 100 V ? min.	B (J232)	953 bp
	AK369165エキソン3	LOC_Os12g33080.1	O12B5H47	O12B5H47_F2	AGGCTTCTGGTGGAAGATGA	BglII (3.1, 37℃)	A (OUJ546)	298 bp		2015.10.7	20-p.24切れ残る。
	HORVU5Hr1G027720			O12B5H47_R	TGGAACAGAGGGAGTAGTTCA	3 % metaphor, 100V ? min.	B (J232)	256+43 bp		うすい。
	AK374081	LOC_Os12g35560.1	O12B5H48	O12B5H48_F	TGTCTGTCGTGCAGGAACTC	sequence多型なし
	エキソン6			O12B5H48_R	TCAAGCTTGCTCAATCACTGC	ATGCfile : rym3_H38-53_seq_alignment
HORVU.MOREX.r2.5HG0375640.1	AK372206エキソン7AK249855	LOC_Os12g12260.1(dRのblast)	O12B5H49	O12B5H49-F2	TAAAACACAGGCCACACAGC	HhaI (cut smart, 37℃)	A (OUJ546)	219+30 bp		2015.10.7	添加系統200805特定できず
chr5H:220038784-220041935|HC_HC1|Diacylglycerol kinase	HORVU5Hr1G057210, HORVU5Hr1G057220(反復配列？)	LOC_Os12g30540.1?←これはどこから		O12B5H49_dCAPS_R2	CTGAGCAGCGTCAATAACACCATTGCACTG	3 % metaphor, 100V 50 min.	B (J232)	249 bp		うすい。
	AK370542	LOC_Os12g08220.1	O12B5H50	O12B5H50_F	TCCTCGGTGGTTTCAGTGTG	sequence多型なし
	エキソン2,3			O12B5H50_R	ACCGGTCTTCACCGAGTTTC	ATGCfile : rym3_H38-53_seq_alignment
	AK250553 エキソン3,4,5	LOC_Os12g31830.1	O12B5H51	O12B5H51_dCAPs_F2	TAGTTGAAGGTGGCCTTGTACGCTTCGAT	HinfI (cut smart, 37℃)	A (OUJ546)			2015.10.7 判定不能	20-p.24 増幅不良、切れない
	HORVU5Hr1G038460			O12B5H51_R	GCTTTGGGTTTGGATCCGCT	3 % metaphor, 100V ? min.	B (J232)			うすい。
	AK364560,エキソン2	LOC_Os12g14070.1	O12B5H52	O12B5H52_F	CCTTGTGGGGTTTAATTGGCA	PleI (cut smart, 37℃)	A (OUJ546)	641+224 bp			20-p.24 増幅不良、切れない
	HORVU5Hr1G032650			O12B5H52_R	ACGATAATGTTAGGCAGGCAA	1.5 % agarose, 100 V ? min.	B (J232)	484+224+157
	AK355342	LOC_Os12g08810.1	O12B5H53	O12B5H53_F	TTCGAGTGCTTGCATTTGGC	sequence多型なし
	HORVU5Hr1G032650			O12B5H53_R	TACACTCTCGCTAGCCATGC	ATGCfile : rym3_H38-53_seq_alignment
白神作成マーカー201019	HORVU5Hr1G042230		HORVU5Hr1G042230_FR2-DdeI	HORVU5Hr1G042230_F2	ATGACAGACCCTGATGTGCC	DdeI (cut smart, 37℃)	A(J108)	555+40 bp
				HORVU5Hr1G042230_R2	AACTGGGACAACGAGAGCTG	1.5 % agarose gel, 50min.	C(三月、YMP-099)	451+104+40 bp
