# Supplementary material for: Genomic traces of Japanese malting barley breeding in two modern high-quality cultivars, ‘Sukai Golden’ and ‘Sachiho Golden’
Source: Breed Sci. 2023 Oct 28;73(5):435–44. doi: 10.1270/jsbbs.23031 (PMC11082453; doi:10.1270/jsbbs.23031)
Supplement: Supplementary file 4 — Supplemental Table 3 [file 73_435_s4.xlsx]

## Sheet: Sheet1
Supplemental Table 3. Differentially expressed genes between 20-day-old grains of 'Sukai Golden' (SUK) or 'Sachiho Golden' (SAC)
Gene (morex V2)	Gene (morex V3)a	Log2FCb	P	FDRc	SUK.rep1d	SUK.rep2d	SAC.rep1d	SAC.rep2d	SAC.rep3d
HORVU6Hr1G000710	#N/A	23.49	5.74e-08	1.33e-05	28.07	0	0	0	0
HORVU7Hr1G121860	HORVU.MOREX.r3.7HG0751740	15.37	5.59e-36	1.88e-32	653.04	457.94	0	0	0
HORVU7Hr1G110010	#N/A	12.17	8.08e-08	1.73e-05	89.58	25.79	0	0	0
HORVU2Hr1G102280	HORVU.MOREX.r3.2HG0193930	11.82	1.98e-22	3.08e-19	38.26	60.83	0	0	0
HORVU3Hr1G056440	HORVU.MOREX.r3.3HG0274260	10.95	2.75e-19	3.26e-16	25.1	28.15	0	0	0
HORVU3Hr1G067060	#N/A	10.32	5.6e-17	4.7e-14	15.54	18.89	0	0	0
HORVU2Hr1G071160	#N/A	9.19	2.04e-12	1e-09	8.5	6.92	0	0	0
HORVU6Hr1G068270	HORVU.MOREX.r3.6HG0606710	9.05	4.08e-12	1.87e-09	7.43	6.67	0	0	0
HORVU3Hr1G056430	HORVU.MOREX.r3.3HG0274270	8.87	1.2e-11	4.93e-09	6.15	6.4	0	0	0
HORVU2Hr1G110860	#N/A	8.64	6.26e-11	2.25e-08	4.84	5.92	0	0	0.02
HORVU2Hr1G110880	HORVU.MOREX.r3.2HG0202020	8.64	6.26e-11	2.25e-08	4.84	5.92	0	0	0.02
HORVU2Hr1G102240	#N/A	8.41	1.06e-09	3.44e-07	3.08	6.4	0	0	0
HORVU5Hr1G122560	#N/A	8.33	7.75e-10	2.6e-07	3.78	4.96	0	0	0
HORVU3Hr1G043250	#N/A	7.83	1.12e-07	2.34e-05	1.91	4.48	0.03	0	0
HORVU6Hr1G068640	HORVU.MOREX.r3.6HG0607150	7.68	1.3e-07	2.66e-05	2.78	2.66	0	0	0
HORVU2Hr1G015870	#N/A	7.64	3.39e-07	6.52e-05	1.74	3.85	0	0	0
HORVU5Hr1G007210	#N/A	7.62	1.83e-07	3.65e-05	2.2	3.13	0	0	0
HORVU6Hr1G066410	HORVU.MOREX.r3.6HG0604630	7.32	6.12e-08	1.4e-05	3.22	5.29	0	0	0.07
HORVU2Hr1G016630	HORVU.MOREX.r3.2HG0110710	7.16	1.01e-05	0.00127263	1.09	2.89	0	0	0
HORVU7Hr1G029560	HORVU.MOREX.r3.7HG0658320	7.16	1.1e-05	0.00134056	2.39	1.36	0	0	0
HORVU2Hr1G049960	#N/A	7.11	1.02e-05	0.00127263	2.09	1.49	0	0	0
HORVU7Hr1G037960	HORVU.MOREX.r3.7HG0666060	7.07	7.96e-06	0.00103496	1.47	2.23	0	0	0
HORVU0Hr1G004320	#N/A	6.98	9.8e-05	0.00844826	0.62	3.08	0	0	0
HORVU1Hr1G002470	HORVU.MOREX.r3.1HG0002840	6.89	1.01e-06	0.000176342	2.17	4.19	0.08	0	0
HORVU0Hr1G035470	#N/A	6.86	2.53e-10	8.97e-08	9.72	5.74	0	0	0.22
HORVU1Hr1G026900	#N/A	6.8	7.02e-05	0.00648888	1.76	1.15	0	0	0
HORVU2Hr1G015700	HORVU.MOREX.r3.2HG0109700	6.77	3.48e-06	0.000508558	3.39	2.15	0	0.1	0
HORVU4Hr1G025410	HORVU.MOREX.r3.4HG0355460	6.75	1.72e-06	0.000272809	2.26	3.44	0	0	0.08
HORVU1Hr1G082090	#N/A	6.3	2.02e-05	0.00226548	1.95	2.14	0	0	0.08
HORVU7Hr1G020850	#N/A	5.91	9.07e-59	9.14e-55	35.56	50.23	0.89	0.53	1.11
HORVU7Hr1G037830	#N/A	5.18	3.82e-05	0.00391279	2.41	2.5	0	0.04	0.21
HORVU7Hr1G099860	#N/A	4.98	2.79e-18	2.68e-15	10.38	10.76	0.27	0.54	0.5
HORVU0Hr1G030680	#N/A	4.58	6.28e-06	0.000838269	3.34	4.26	0	0.36	0.14
HORVU4Hr1G019990	HORVU.MOREX.r3.4HG0349390	4.37	1.04e-35	2.99e-32	51.91	90.24	3.09	2.71	6.07
HORVU7Hr1G099950	#N/A	4.34	1.21e-08	3.13e-06	2.98	6.12	0.22	0.27	0.25
HORVU7Hr1G120390	HORVU.MOREX.r3.7HG0749980	3.85	2.3e-05	0.00249691	11.02	15.94	0.24	0.33	2.86
HORVU1Hr1G010250	HORVU.MOREX.r3.1HG0010660	3.84	1.62e-47	8.17e-44	43.14	53.15	3.85	2.59	5.26
HORVU2Hr1G016250	HORVU.MOREX.r3.2HG0110410	3.71	2.56e-28	5.73e-25	53.56	44.84	6.05	3.18	4.21
HORVU3Hr1G030080	HORVU.MOREX.r3.3HG0247410	3.47	5.08e-12	2.23e-09	5.96	8.7	1	0.46	0.76
HORVU7Hr1G020830	HORVU.MOREX.r3.7HG0649550	3.46	1.16e-55	7.82e-52	244.29	253.4	24.6	20.33	35.02
HORVU1Hr1G083160	HORVU.MOREX.r3.1HG0083720	3.35	6.78e-06	0.000899645	2.43	11.98	1.01	0.55	0.7
HORVU3Hr1G068150	HORVU.MOREX.r3.3HG0285340	3.24	3.76e-14	2.3e-11	9.91	9.82	1.15	1.21	1.29
HORVU7Hr1G109730	HORVU.MOREX.r3.7HG0739160	3.07	8.55e-05	0.00759362	4.53	3.58	0.35	0.23	1.2
HORVU2Hr1G122660	HORVU.MOREX.r3.2HG0213170	3	1.37e-19	1.72e-16	13.81	19.37	2.24	1.8	3.13
HORVU3Hr1G026540	HORVU.MOREX.r3.7HG0649540	2.82	1.03e-33	2.6e-30	143.87	158.67	23.16	18.12	34.31
HORVU7Hr1G038390	HORVU.MOREX.r3.7HG0666620	2.8	4.14e-05	0.00413378	3.11	5.09	0.3	0.7	0.99
HORVU2Hr1G082340	HORVU.MOREX.r3.2HG0175130	2.66	2.32e-17	2.03e-14	17.11	17.39	3.75	2.44	3.34
HORVU3Hr1G013090	HORVU.MOREX.r3.3HG0230290	2.5	1.4e-14	9.13e-12	14.45	19.14	3.77	2.12	4.54
HORVU7Hr1G020800	HORVU.MOREX.r3.7HG0649480	2.44	2.14e-16	1.6e-13	33.87	31.8	7	4.93	9.68
HORVU1Hr1G002170	HORVU.MOREX.r3.1HG0002530	2.36	6.98e-25	1.41e-21	517.02	611.14	106.19	121.01	150.31
HORVU5Hr1G016780	#N/A	2.36	8.07e-08	1.73e-05	26.86	37.8	12.25	3.66	6.27
HORVU3Hr1G011870	#N/A	2.26	3e-05	0.00316338	3.2	6.66	1.28	1.04	1.06
HORVU5Hr1G006910	HORVU.MOREX.r3.5HG0425090	2.04	2.15e-05	0.0023587	9.58	14.51	3.62	1.38	5.41
HORVU1Hr1G020410	HORVU.MOREX.r3.1HG0021970	2.01	1.3e-07	2.66e-05	7.16	10.73	2.69	2.49	2.38
HORVU5Hr1G122250	HORVU.MOREX.r3.5HG0534580	2	9.04e-05	0.00796267	6.77	12.5	1.63	3.14	3.24
HORVU2Hr1G123830	#N/A	1.98	1.6e-16	1.29e-13	76.87	86.23	20.35	22.28	29.07
HORVU1Hr1G043910	HORVU.MOREX.r3.1HG0046330	1.98	1.74e-07	3.5e-05	49.25	128.5	22.53	17.9	35.79
HORVU1Hr1G088920	#N/A	1.92	3.67e-05	0.00379404	32.45	21.3	13.43	5.74	6.64
HORVU7Hr1G020770	HORVU.MOREX.r3.7HG0649510	1.88	1.51e-06	0.000251608	25.61	44.82	15.95	5.4	12.06
HORVU5Hr1G071040	HORVU.MOREX.r3.5HG0488860	1.86	1.72e-09	5.39e-07	20.47	21.97	9.17	4.96	6.46
HORVU1Hr1G080640	HORVU.MOREX.r3.1HG0081340	1.85	4.75e-12	2.13e-09	51.1	50.42	20.21	10.38	19.53
HORVU1Hr1G020450	HORVU.MOREX.r3.1HG0021960	1.83	6.19e-06	0.000838269	30.52	36.09	17.66	7.02	8.34
HORVU2Hr1G118910	HORVU.MOREX.r3.2HG0209260	1.73	0.0001	0.00854223	8.83	9.76	3.87	3.48	2.27
HORVU5Hr1G121730	HORVU.MOREX.r3.5HG0534010	1.69	1.9e-08	4.8e-06	10.86	13.35	5.01	3.16	4.87
HORVU7Hr1G034160	HORVU.MOREX.r3.7HG0662190	1.67	9.5e-05	0.00829135	4.62	7.04	2.39	1.34	2.54
HORVU1Hr1G089180	#N/A	1.67	8.37e-05	0.00750133	6.23	6.48	2.71	2.17	2.05
HORVU3Hr1G013060	HORVU.MOREX.r3.3HG0230270	1.65	6.87e-23	1.15e-19	11208.5	12022.8	5056.73	3212.42	4769.24
HORVU4Hr1G013480	HORVU.MOREX.r3.4HG0342810	1.62	1.98e-14	1.25e-11	9331.55	9387.64	3339.68	3360.34	3818.19
HORVU2Hr1G096410	HORVU.MOREX.r3.2HG0188300	1.61	1.07e-05	0.00131514	8.95	8.83	3.55	3.24	3.31
HORVU5Hr1G011230	HORVU.MOREX.r3.5HG0429820	1.6	3.87e-05	0.00393655	21.4	44.51	8.59	12.09	15.41
HORVU3Hr1G070660	HORVU.MOREX.r3.3HG0287840	1.56	3.18e-08	7.76e-06	29.07	25	11.19	9.49	11.47
HORVU5Hr1G006880	HORVU.MOREX.r3.5HG0425080	1.51	7.55e-10	2.58e-07	126.48	226.4	84.12	47.61	81.57
HORVU7Hr1G037070	HORVU.MOREX.r3.7HG0665270	1.5	8.61e-05	0.00761455	7.26	6.92	3.05	2.6	3.19
HORVU2Hr1G111340	#N/A	1.49	1.11e-05	0.0013533	14.21	12.29	5.72	3.93	7.08
HORVU3Hr1G094250	HORVU.MOREX.r3.3HG0310460	1.47	6.2e-06	0.000838269	14.87	13.37	6.45	5.55	5.92
HORVU6Hr1G066330	HORVU.MOREX.r3.UnG0753290	1.46	8.68e-09	2.37e-06	286.4	276.14	99.78	112.73	142.57
HORVU7Hr1G120380	HORVU.MOREX.r3.7HG0749950	1.42	1.64e-06	0.00026273	11.71	20.08	6.72	5.88	7.53
HORVU3Hr1G116650	HORVU.MOREX.r3.3HG0330070	1.4	2.88e-06	0.000424056	28.36	27.55	16.44	9.34	11.48
HORVU4Hr1G060040	HORVU.MOREX.r3.4HG0388580	1.38	9.41e-07	0.000167961	17.36	24.37	10.25	5.86	11.99
HORVU5Hr1G006600	#N/A	1.27	6.16e-05	0.00580523	32.49	66.64	28.7	14.73	27.26
HORVU7Hr1G045600	HORVU.MOREX.r3.7HG0674680	1.26	1.49e-05	0.00174167	19.28	26.61	14.3	8.93	9.77
HORVU7Hr1G045620	#N/A	1.25	1.34e-13	7.1e-11	305.19	368.85	158.63	129.68	207.87
HORVU2Hr1G105930	HORVU.MOREX.r3.2HG0197190	1.25	9.23e-05	0.00808951	7.76	10.73	4.65	4.08	4.64
HORVU7Hr1G038690	HORVU.MOREX.r3.7HG0666840	1.22	7.68e-06	0.00100505	57.97	50.44	34.41	21.37	26.9
HORVU5Hr1G050570	HORVU.MOREX.r3.5HG0468320	1.22	3.2e-08	7.76e-06	34.2	46.89	24.39	13.9	22.38
HORVU3Hr1G012970	#N/A	1.21	7.39e-05	0.006771	8698.46	7236.86	5710.71	2949.85	3665.2
HORVU5Hr1G101680	HORVU.MOREX.r3.5HG0515410	1.21	5.39e-07	9.98e-05	24.92	33.89	13.29	11.63	19.02
HORVU5Hr1G112300	HORVU.MOREX.r3.5HG0525440	1.2	3.51e-05	0.00364766	9.54	12.24	5.87	4.72	5.77
HORVU2Hr1G118230	HORVU.MOREX.r3.2HG0208700	1.2	1.32e-06	0.000222394	17.78	20.63	11.54	6.96	10.58
HORVU7Hr1G049070	HORVU.MOREX.r3.7HG0678130	1.18	1.59e-05	0.00184748	26.66	30.32	12.04	13.68	17.58
HORVU2Hr1G040570	#N/A	1.13	2.21e-13	1.12e-10	110.06	156.52	77.87	53.99	78.13
HORVU6Hr1G079150	HORVU.MOREX.r3.6HG0618180	1.13	7.67e-05	0.00700016	33.59	43.95	21.65	12.17	28.74
HORVU7Hr1G035020	HORVU.MOREX.r3.7HG0663130	1.11	2.26e-06	0.000339988	3864.26	4331.54	2967.41	1532.67	2202.03
HORVU1Hr1G004120	#N/A	1.11	2.1e-05	0.00234247	47.31	77.76	33.34	32.5	31.03
HORVU3Hr1G031740	HORVU.MOREX.r3.3HG0249280	1.11	7.82e-08	1.71e-05	29.09	37.49	20.52	12.62	20.51
HORVU7Hr1G118740	HORVU.MOREX.r3.7HG0748480	1.07	6.62e-05	0.00618462	13.68	17.76	10.7	6.33	8.94
HORVU7Hr1G093630	#N/A	1.06	9.89e-06	0.00125457	15.21	19.44	10.39	7	11.42
HORVU7Hr1G033230	HORVU.MOREX.r3.7HG0661420	1.04	3.57e-09	1.03e-06	657.91	688.03	395.81	286.46	473.8
HORVU4Hr1G043910	HORVU.MOREX.r3.4HG0346720	0.97	7.09e-16	4.93e-13	1501.55	1784.62	1031.65	803.82	1064.25
HORVU5Hr1G112390	#N/A	0.95	0.00011674	0.00976786	45.47	82.7	41.15	27.08	46.01
HORVU3Hr1G111740	HORVU.MOREX.r3.3HG0324900	0.95	1.25e-05	0.00149241	123.79	123.76	77.39	69.76	74.46
HORVU3Hr1G091320	HORVU.MOREX.r3.3HG0307490	0.93	4.71e-05	0.00460935	79.4	88.17	44.55	42.1	66.93
HORVU4Hr1G075410	HORVU.MOREX.r3.4HG0403810	0.92	1.64e-06	0.00026273	83.81	126.37	66.9	45.99	79.1
HORVU5Hr1G116590	HORVU.MOREX.r3.5HG0529100	0.87	2.13e-05	0.00234942	24.29	27.99	16.97	13.91	19.03
HORVU1Hr1G001140	HORVU.MOREX.r3.1HG0001230	0.87	4.04e-05	0.00407707	12434.9	12388.1	8595.21	7282.29	7565.5
HORVU4Hr1G081660	HORVU.MOREX.r3.4HG0409660	0.85	5.92e-05	0.00563375	6026.43	5488.86	4418.94	2988.7	3898.44
HORVU3Hr1G116450	HORVU.MOREX.r3.3HG0329950	0.84	9.59e-05	0.00830383	23.36	35.59	21.18	15.38	20.07
HORVU5Hr1G115240	#N/A	0.84	3.73e-05	0.00383743	37.52	56.23	34.23	21.59	34.88
HORVU1Hr1G052260	HORVU.MOREX.r3.1HG0054790	0.56	1.62e-05	0.00186167	235.78	292.34	229.58	159.75	236.58
HORVU3Hr1G029320	HORVU.MOREX.r3.3HG0246560	0.53	2.44e-05	0.00261892	289	342.9	267.89	209.34	283.56
HORVU1Hr1G041250	HORVU.MOREX.r3.1HG0043190	0.53	3.03e-05	0.00318428	1004.71	1169.24	897.52	724.25	988.6
HORVU7Hr1G077860	HORVU.MOREX.r3.7HG0707080	-0.53	2.13e-05	0.00234942	334.92	454.96	708.95	513.56	744.71
HORVU0Hr1G026030	#N/A	-0.69	7.92e-05	0.00719493	101.74	135.35	213.34	200.74	237.66
HORVU4Hr1G057450	#N/A	-0.76	4.39e-05	0.00436239	15.28	19.03	34.88	26.85	39.64
HORVU5Hr1G051010	HORVU.MOREX.r3.5HG0469020	-0.79	4.7e-07	8.86e-05	85.96	118.5	198.43	170.75	240.25
HORVU3Hr1G070540	#N/A	-0.8	3.53e-07	6.72e-05	28.63	35.25	68.14	54.15	70.78
HORVU7Hr1G046280	HORVU.MOREX.r3.7HG0675390	-0.8	2.3e-05	0.00249691	25.71	29.12	60.34	40.4	66.93
HORVU7Hr1G088510	HORVU.MOREX.r3.7HG0718080	-0.84	1.53e-05	0.00178311	19.38	28.19	48.76	42.95	53.96
HORVU5Hr1G011730	HORVU.MOREX.r3.5HG0430240	-0.86	9.54e-05	0.00829135	40.18	39.11	80.09	76.89	93.78
HORVU6Hr1G084070	HORVU.MOREX.r3.6HG0622770	-0.86	1.03e-05	0.00127811	161.43	188.57	334.26	340.25	415.41
HORVU7Hr1G033470	HORVU.MOREX.r3.7HG0661600	-0.86	5.42e-06	0.000754226	59.75	99.37	171.02	134.98	184.65
HORVU3Hr1G057690	#N/A	-0.89	9.19e-06	0.00117654	18.03	21.07	41.76	37.76	45.58
HORVU0Hr1G013900	HORVU.MOREX.r3.5HG0516760	-0.9	1.13e-07	2.35e-05	43.74	51.53	103.03	91.64	112.38
HORVU1Hr1G047570	HORVU.MOREX.r3.1HG0050070	-0.93	1.27e-06	0.000216797	35.25	39.04	77.4	70.48	97.63
HORVU2Hr1G107480	HORVU.MOREX.r3.2HG0198710	-0.96	2.81e-09	8.47e-07	134.18	139.86	346.61	248.27	341.16
HORVU2Hr1G105740	HORVU.MOREX.r3.2HG0197000	-0.98	5.69e-06	0.000785834	35.56	44.23	79.54	77.61	114.35
HORVU2Hr1G101940	HORVU.MOREX.r3.2HG0193640	-0.99	1.12e-05	0.00135514	33.98	46.45	79.11	79.02	116.67
HORVU2Hr1G104100	HORVU.MOREX.r3.2HG0195510	-1.01	4.88e-06	0.000699765	37.39	57.12	98.9	87.08	141.24
HORVU7Hr1G100100	HORVU.MOREX.r3.7HG0730310	-1.04	2.53e-11	9.61e-09	27.12	35.99	82.88	60.22	81.9
HORVU5Hr1G080170	HORVU.MOREX.r3.5HG0497370	-1.06	1.82e-05	0.00205231	35.28	58.14	96.01	92.57	144.21
HORVU7Hr1G039480	HORVU.MOREX.r3.7HG0667540	-1.06	1.26e-05	0.00150006	13.92	21.21	37.94	38.9	47.42
HORVU3Hr1G075690	HORVU.MOREX.r3.3HG0292600	-1.09	1.4e-05	0.00165389	12.31	13.77	30.62	31.07	33.58
HORVU7Hr1G020720	HORVU.MOREX.r3.7HG0649340	-1.14	6.77e-05	0.00629376	5.11	8.94	18.03	13.32	22.12
HORVU4Hr1G059270	HORVU.MOREX.r3.4HG0387640	-1.14	4.12e-09	1.17e-06	104.96	146.5	286.46	284.3	377.01
HORVU1Hr1G008530	HORVU.MOREX.r3.1HG0008820	-1.14	1.73e-06	0.000273182	12.3	16.38	32.36	31.27	45.43
HORVU4Hr1G084900	HORVU.MOREX.r3.4HG0412610	-1.16	0.0001098	0.00930303	5.83	5.54	16.67	10.48	17.94
HORVU1Hr1G006950	HORVU.MOREX.r3.1HG0007290	-1.16	5.68e-05	0.00543282	4.69	5.36	13.54	9.61	16.09
HORVU5Hr1G062510	HORVU.MOREX.r3.5HG0480830	-1.16	2.51e-05	0.00267896	13.23	17.64	32.18	34.94	51.74
HORVU5Hr1G112540	#N/A	-1.2	6.27e-06	0.000838269	18.24	32.09	63.52	63.54	65.55
HORVU7Hr1G030690	HORVU.MOREX.r3.7HG0659410	-1.21	8.39e-06	0.0010841	31.63	44.36	78.84	89.09	134.68
HORVU3Hr1G113050	#N/A	-1.26	5.11e-08	1.2e-05	16.21	16.82	46.27	42.75	47.23
HORVU5Hr1G109240	HORVU.MOREX.r3.5HG0522050	-1.27	6.59e-08	1.48e-05	91.72	80.29	229.63	216.5	280.56
HORVU1Hr1G088140	HORVU.MOREX.r3.1HG0088590	-1.29	5e-05	0.00482117	4.26	7.03	14.82	11.66	21.15
HORVU1Hr1G055140	HORVU.MOREX.r3.1HG0057350	-1.31	8.4e-05	0.00750133	15.25	15.26	32.49	45.48	51.99
HORVU5Hr1G098960	HORVU.MOREX.r3.5HG0513830	-1.36	9.85e-07	0.000174309	165.89	198.53	400.75	505.67	707.88
HORVU6Hr1G089570	HORVU.MOREX.r3.6HG0628410	-1.38	7.5e-07	0.000136308	5.67	8.16	18.4	18.1	25.86
HORVU3Hr1G004250	HORVU.MOREX.r3.3HG0222570	-1.39	2.49e-09	7.61e-07	16.4	16.07	58.27	41.31	49.17
HORVU2Hr1G126730	HORVU.MOREX.r3.2HG0217090	-1.42	1.25e-05	0.00149241	3.59	3.4	12.3	8.06	12.48
HORVU2Hr1G123710	HORVU.MOREX.r3.2HG0214110	-1.42	9e-09	2.42e-06	10.18	14.94	40.81	26.36	50.17
HORVU6Hr1G085240	#N/A	-1.46	1.12e-06	0.00019439	6.03	8.79	20.26	23.32	25.68
HORVU2Hr1G010690	HORVU.MOREX.r3.2HG0104810	-1.57	4.24e-09	1.19e-06	22.63	41.94	94.64	98.58	130.82
HORVU5Hr1G115500	HORVU.MOREX.r3.5HG0528300	-1.6	4.98e-05	0.00482117	5.35	15.69	36.04	33.35	35.51
HORVU1Hr1G089760	#N/A	-1.61	5.11e-06	0.000715579	2.57	2.5	9.19	7.98	9.73
HORVU1Hr1G088270	HORVU.MOREX.r3.1HG0088680	-1.63	5.06e-06	0.000713551	2.26	3.28	8.82	8.45	12.35
HORVU2Hr1G097180	#N/A	-1.65	2.41e-07	4.71e-05	318.23	354.48	1847.91	847.25	1004.83
HORVU2Hr1G122470	HORVU.MOREX.r3.2HG0212990	-1.68	2.17e-06	0.000328372	1.88	3.51	10.96	7.69	10.97
HORVU2Hr1G125110	HORVU.MOREX.r3.2HG0215550	-1.68	1e-08	2.62e-06	8.15	11.41	29.11	30.38	48.25
HORVU3Hr1G038630	HORVU.MOREX.r3.3HG0256620	-1.72	1.53e-06	0.000251608	1.83	2.61	8.47	7.03	10.06
HORVU5Hr1G092850	HORVU.MOREX.r3.5HG0508150	-1.79	1.48e-08	3.78e-06	3.83	4.01	14.01	14.2	18.78
HORVU7Hr1G046830	HORVU.MOREX.r3.7HG0676010	-1.83	1.63e-05	0.00186487	3.09	1.89	10.27	9.16	11.38
HORVU4Hr1G011620	HORVU.MOREX.r3.4HG0340960	-1.85	3.62e-06	0.000524956	2.81	6.51	15.61	14.84	26.61
HORVU3Hr1G116060	HORVU.MOREX.r3.3HG0329570	-1.86	1.75e-16	1.35e-13	140.18	229.3	669.75	651.6	956.94
HORVU2Hr1G097350	#N/A	-1.88	6.87e-06	0.000905873	1.26	1.77	7.35	5.59	6.45
HORVU2Hr1G105320	HORVU.MOREX.r3.2HG0196630	-1.89	8.41e-05	0.00750133	1.82	5.77	12.32	14.2	20.28
HORVU6Hr1G093060	HORVU.MOREX.r3.6HG0631810	-1.93	6.45e-08	1.46e-05	2.81	2.95	10.86	11.86	15.49
HORVU3Hr1G089420	#N/A	-1.95	4.55e-11	1.7e-08	5.46	5.89	21.69	23.45	30.11
HORVU5Hr1G101500	#N/A	-1.96	1.02e-21	1.37e-18	22.16	35.69	122.24	109.01	152.33
HORVU5Hr1G045770	#N/A	-1.98	7.24e-05	0.006665	1.32	1.28	6.93	5.89	4.91
HORVU2Hr1G125200	HORVU.MOREX.r3.2HG0215610	-1.99	8.04e-12	3.45e-09	4.2	6	20.49	21.45	27.14
HORVU2Hr1G022660	HORVU.MOREX.r3.2HG0116800	-2	9.22e-06	0.00117654	2.27	1.59	7.78	7.54	12.03
HORVU5Hr1G115360	HORVU.MOREX.r3.5HG0528190	-2.12	1.6e-11	6.34e-09	2.19	3.61	14.62	12.7	16.25
HORVU1Hr1G088280	#N/A	-2.12	4.12e-10	1.43e-07	2.4	2.71	11.84	10.28	16.11
HORVU7Hr1G024270	HORVU.MOREX.r3.7HG0653480	-2.18	1.56e-06	0.000253751	1.13	1.15	6.17	5.03	6.24
HORVU5Hr1G109130	#N/A	-2.2	2.45e-08	6.09e-06	3.39	7.85	21.84	27.49	36.96
HORVU1Hr1G008900	HORVU.MOREX.r3.1HG0009120	-2.22	7.64e-08	1.69e-05	1.07	1.67	7.54	5.73	8.87
HORVU7Hr1G025160	HORVU.MOREX.r3.7HG0654460	-2.34	2.21e-13	1.12e-10	14.67	13	63.98	67.99	115.57
HORVU0Hr1G032400	#N/A	-2.34	1.82e-06	0.000280242	1.09	2.2	7.18	7.46	14.4
HORVU3Hr1G033190	#N/A	-2.38	4.46e-16	3.21e-13	3.82	3.48	21.53	18.28	26.95
HORVU5Hr1G095190	HORVU.MOREX.r3.5HG0510770	-2.41	3.35e-05	0.00350143	0.64	0.68	4.79	2.56	5.3
HORVU2Hr1G096400	HORVU.MOREX.r3.2HG0188310	-2.48	3.34e-15	2.25e-12	2.1	2.64	17.03	11.21	17.56
HORVU3Hr1G099990	HORVU.MOREX.r3.3HG0315930	-2.52	2.9e-07	5.62e-05	6.8	7.69	87.03	27.79	32.13
HORVU6Hr1G068150	HORVU.MOREX.r3.6HG0606570	-2.53	3.94e-08	9.46e-06	0.9	1.55	6.76	7.57	10.35
HORVU2Hr1G124930	HORVU.MOREX.r3.2HG0215250	-2.54	1.82e-05	0.00205231	0.72	2.44	6.52	10.23	13.32
HORVU7Hr1G022940	HORVU.MOREX.r3.7HG0651930	-2.58	2.92e-05	0.00309938	0.67	1.54	5.08	5.08	13.31
HORVU5Hr1G107220	HORVU.MOREX.r3.5HG0520680	-2.58	1.78e-06	0.000276194	0.63	0.73	5.06	3.39	5.6
HORVU5Hr1G107230	#N/A	-2.58	1.78e-06	0.000276194	0.63	0.73	5.06	3.39	5.6
HORVU0Hr1G039640	#N/A	-2.62	9.85e-12	4.14e-09	1.12	2.29	13.87	9.97	12.24
HORVU7Hr1G021630	HORVU.MOREX.r3.7HG0650700	-2.67	1.74e-09	5.39e-07	3.09	4.9	17.43	25.96	43.13
HORVU1Hr1G082330	#N/A	-2.72	2.16e-06	0.000328372	0.95	0.51	7.19	4.29	5.36
HORVU4Hr1G089490	HORVU.MOREX.r3.4HG0417280	-2.82	6.37e-05	0.00597437	1.13	0.87	3.23	8.93	12.12
HORVU7Hr1G117880	HORVU.MOREX.r3.7HG0747500	-2.92	9.13e-09	2.42e-06	0.66	1.48	6.95	8.96	11.96
HORVU1Hr1G002760	HORVU.MOREX.r3.1HG0003090	-3.17	9.22e-08	1.96e-05	0.3	1.09	5.52	6.92	9.89
HORVU7Hr1G023790	#N/A	-3.23	6.12e-07	0.000112266	0.43	0.49	7.27	4.02	4.08
HORVU7Hr1G033350	HORVU.MOREX.r3.5HG0487790	-3.24	8.3e-05	0.00750133	0.21	0.31	2.58	1.74	3.4
HORVU0Hr1G016660	#N/A	-3.28	2.35e-11	9.12e-09	0.74	3.5	22.65	17.25	29.73
HORVU5Hr1G101650	#N/A	-3.34	1.32e-13	7.1e-11	2.06	5.78	43.11	25.27	68.97
HORVU5Hr1G121910	HORVU.MOREX.r3.5HG0534370	-3.34	1.07e-13	6.14e-11	0.77	0.92	11.1	8.2	9.63
HORVU4Hr1G087230	HORVU.MOREX.r3.4HG0414960	-3.36	4.49e-05	0.00442042	1.01	0.35	3.04	10.3	11.67
HORVU3Hr1G071400	HORVU.MOREX.r3.3HG0288710	-3.49	9.81e-19	1.04e-15	1.94	1.55	18.48	21.49	28.32
HORVU3Hr1G113740	HORVU.MOREX.r3.3HG0327020	-3.5	1.02e-09	3.38e-07	0.42	0.55	5.62	5.67	7.11
HORVU2Hr1G093700	HORVU.MOREX.r3.2HG0185880	-3.62	1.57e-09	5.02e-07	0.78	0.45	12.54	4.95	9.09
HORVU2Hr1G123800	HORVU.MOREX.r3.2HG0214140	-3.65	0.000114411	0.0096129	0.65	0	6.36	3.81	5.51
HORVU2Hr1G095880	HORVU.MOREX.r3.2HG0187880	-3.72	3.02e-09	8.96e-07	0.32	0.4	5.55	4.11	6.54
HORVU3Hr1G116010	HORVU.MOREX.r3.3HG0329530	-3.93	6.02e-06	0.000825561	0.18	0.27	3.52	2.07	7.25
HORVU3Hr1G057840	HORVU.MOREX.r3.3HG0275370	-4.12	1.22e-11	4.93e-09	0.3	0.39	6.71	5.96	8.69
HORVU3Hr1G006220	#N/A	-4.2	6.14e-05	0.00580523	0.16	0.11	2	1.96	3.78
HORVU1Hr1G052730	HORVU.MOREX.r3.1HG0055300	-4.33	1.3e-13	7.1e-11	0.18	1.74	19.99	20.28	22.11
HORVU0Hr1G029210	#N/A	-4.41	1.01e-21	1.37e-18	1.04	3.64	40.91	53.11	70.41
HORVU2Hr1G093530	HORVU.MOREX.r3.2HG0185770	-4.75	5.13e-14	3.04e-11	0.05	0.49	11.05	7.33	10.38
HORVU7Hr1G020880	#N/A	-4.96	1.25e-18	1.26e-15	1.74	1.34	25.82	66.86	66.83
HORVU7Hr1G036000	HORVU.MOREX.r3.7HG0664130	-5.13	3.53e-23	6.47e-20	0.72	0.47	17.75	20.97	28.87
HORVU2Hr1G015720	#N/A	-5.7	4.89e-06	0.000699765	0.43	0.5	3.71	34.2	44.69
HORVU6Hr1G063280	HORVU.MOREX.r3.6HG0601380	-6.32	4.43e-05	0.0043816	0.08	0	1.92	3.46	5.67
HORVU5Hr1G035350	HORVU.MOREX.r3.5HG0454130	-6.44	0.00010659	0.00906915	0	0	1.78	0.94	1.73
HORVU6Hr1G062930	HORVU.MOREX.r3.6HG0600810	-6.46	9.85e-05	0.00845135	0	0	1.81	0.99	1.77
HORVU7Hr1G065140	#N/A	-6.49	0.000111372	0.00939675	0.1	0.32	36.29	0.65	25.82
HORVU6Hr1G041590	#N/A	-6.5	1.02e-05	0.00127405	0	0.05	5.14	2.68	4.75
HORVU6Hr1G062870	HORVU.MOREX.r3.6HG0600710	-6.65	4.87e-05	0.00474375	0	0	1.46	1.55	2.05
HORVU4Hr1G050750	#N/A	-6.68	4.14e-05	0.00413378	0	0	1.65	1.64	1.85
HORVU2Hr1G125050	HORVU.MOREX.r3.2HG0215460	-6.72	3.94e-05	0.00399171	0	0	1.57	1.35	2.49
HORVU2Hr1G125170	#N/A	-6.74	5.32e-05	0.00511039	0	0	2.02	0.87	2.73
HORVU2Hr1G036220	HORVU.MOREX.r3.2HG0130730	-7	2.44e-05	0.00261892	0	0	3.47	1.13	2.09
HORVU2Hr1G010220	#N/A	-7.06	1.76e-05	0.00200903	0	0	3.25	1.97	1.5
HORVU7Hr1G020760	HORVU.MOREX.r3.7HG0649530	-7.65	6.34e-39	2.56e-35	0.69	0.33	70.77	96.54	173.94
HORVU2Hr1G107460	HORVU.MOREX.r3.2HG0198690	-7.74	1.48e-17	1.36e-14	0.2	0.09	23.8	32.38	29.8
HORVU7Hr1G021110	HORVU.MOREX.r3.7HG0649920	-8	2.28e-07	4.5e-05	0	0	3.32	4.38	5.19
HORVU3Hr1G067020	#N/A	-8.22	5.07e-07	9.47e-05	0	0	8.82	3.92	2.35
HORVU7Hr1G037580	HORVU.MOREX.r3.2HG0115220	-8.32	4.16e-08	9.88e-06	0	0	6.71	4.53	4.99
HORVU5Hr1G006830	HORVU.MOREX.r3.5HG0425050	-8.72	7.29e-09	2.01e-06	0	0	7.51	4.64	9.73
HORVU5Hr1G047950	#N/A	-8.95	3.26e-09	9.54e-07	0	0	6.98	9.06	8.66
HORVU0Hr1G027030	#N/A	-10.04	9.51e-68	1.92e-63	0	0.58	326.78	357.99	423.9
HORVU7Hr1G025150	#N/A	-10.23	3.48e-12	1.67e-09	0	0	18.97	18.57	23.41
HORVU5Hr1G101710	HORVU.MOREX.r3.5HG0515360	-10.23	3.89e-12	1.82e-09	0	0	18.95	15.75	26.93
HORVU3Hr1G026550	#N/A	-13.29	3.3e-19	3.69e-16	0	0	123.47	135.5	257.14
HORVU7Hr1G019920	#N/A	-20.14	4.94e-06	0.000701693	0	0	0	0	9.03
HORVU5Hr1G091580	#N/A	-20.81	2.38e-06	0.000352526	0	0	8.03	0	0
HORVU5Hr1G059060	#N/A	-20.84	2.31e-06	0.000344354	0	0	8.22	0	0
HORVU0Hr1G017750	#N/A	-21.19	1.53e-06	0.000251608	0	0	0	8.14	0
HORVU3Hr1G087340	#N/A	-21.34	1.3e-06	0.000220332	0	0	11.93	0	0
HORVU2Hr1G027820	#N/A	-21.39	1.22e-06	0.000210371	0	0	0	0	13.1
HORVU6Hr1G029200	#N/A	-21.75	8.12e-07	0.00014616	0	0	0	0	16.94
a Gene ID adopted from Ensemble plants release 52; #N/A indicates no homolog was identified.
b Statisical significance calculated by DESeq2 version 1.38.1. Log2FC, Log2-scaled foldchange (SUK vs. SAC); c FDR, False-discover rate
d Digital expression value (TPM; transcripts per million) estimated by RSEM ver. 1.3.1.
