# Supplementary material for: Genomic traces of Japanese malting barley breeding in two modern high-quality cultivars, ‘Sukai Golden’ and ‘Sachiho Golden’
Source: Breed Sci. 2023 Oct 28;73(5):435–44. doi: 10.1270/jsbbs.23031 (PMC11082453; doi:10.1270/jsbbs.23031)
Supplement: Supplementary file 5 — Supplemental Table 4 [file 73_435_s5.xlsx]

## Sheet: mRNA.star-IBSC2.filt.snp.diff.a
Supplemental Table 4. List of SNPs identified from three accessions ('Sukai Golden', 'Sachiho Golden', and 'Haruna Nijo') in comparison to barley 'Morex' reference genome
SNP a	category b		annotation c	Gene identifier in Morex V3 d
chr1H:42006:C:A	J247		HORVU1Hr1G000010.1 5-UTR INDEL|SNP	HORVU.MOREX.r3.1HG0000050
chr1H:42025:A:C	Common;J247		HORVU1Hr1G000010.1 5-UTR INDEL|SNP	HORVU.MOREX.r3.1HG0000050
chr1H:42047:C:T	Common;J247		HORVU1Hr1G000010.1 5-UTR INDEL|SNP	HORVU.MOREX.r3.1HG0000050
chr1H:43131:G:A	Common;J247		HORVU1Hr1G000010.1 5-UTR INDEL|SNP	HORVU.MOREX.r3.1HG0000050
chr1H:43693:A:G	Common;J247		HORVU1Hr1G000010.1 5-UTR INDEL|SNP	HORVU.MOREX.r3.1HG0000050
chr1H:44011:A:G	Common		Same-Sense SNP: HORVU1Hr1G000010.1 GAA>GAG; E|Glu 30	HORVU.MOREX.r3.1HG0000050
chr1H:44267:T:C	Common;J247		Same-Sense SNP: HORVU1Hr1G000010.1 AGT>AGC; S|Ser 177	HORVU.MOREX.r3.1HG0000050
chr1H:44288:G:A	Common;J247		Same-Sense SNP: HORVU1Hr1G000010.1 GAG>GAA; E|Glu 198	HORVU.MOREX.r3.1HG0000050
chr1H:44509:C:T	Common;J247		Non-Sense SNP: HORVU1Hr1G000010.1 ACG>ATG; T|Thr 419 M|Met	HORVU.MOREX.r3.1HG0000050
chr1H:44528:G:C	Common;J247		Same-Sense SNP: HORVU1Hr1G000010.1 GGG>GGC; G|Gly 438	HORVU.MOREX.r3.1HG0000050
chr1H:44537:A:G	Common;J247		Same-Sense SNP: HORVU1Hr1G000010.1 CCA>CCG; P|Pro 447	HORVU.MOREX.r3.1HG0000050
chr1H:44612:T:C	Common;J247		Same-Sense SNP: HORVU1Hr1G000010.1 GGT>GGC; G|Gly 522	HORVU.MOREX.r3.1HG0000050
chr1H:44633:T:C	Common;J247		Same-Sense SNP: HORVU1Hr1G000010.1 GGT>GGC; G|Gly 543	HORVU.MOREX.r3.1HG0000050
chr1H:44687:T:C	Common;J247		Same-Sense SNP: HORVU1Hr1G000010.1 GAT>GAC; D|Asp 597	HORVU.MOREX.r3.1HG0000050
chr1H:47344:C:T	Common;J247		Non-Sense SNP: HORVU1Hr1G000020.1 CCG>TCG; P|Pro 22 S|Ser	HORVU.MOREX.r3.1HG0000040
chr1H:47471:T:C	Common;J247		Non-Sense SNP: HORVU1Hr1G000020.1 TCG>CCG; S|Ser 73 P|Pro	HORVU.MOREX.r3.1HG0000040
chr1H:47521:C:A	Common;J247		Same-Sense SNP: HORVU1Hr1G000020.1 TCC>TCA; S|Ser 123	HORVU.MOREX.r3.1HG0000040
chr1H:47614:G:A	Common;J247		Same-Sense SNP: HORVU1Hr1G000020.1 CGG>CGA; R|Arg 216	HORVU.MOREX.r3.1HG0000040
chr1H:47780:T:C	Common;J247		Non-Sense SNP: HORVU1Hr1G000020.1 GTC>GCC; V|Val 275 A|Ala	HORVU.MOREX.r3.1HG0000040
chr1H:48051:A:G	Common;J247		Non-Sense SNP: HORVU1Hr1G000020.1 CAC>CGC; H|His 461 R|Arg	HORVU.MOREX.r3.1HG0000040
chr1H:50270:T:C	Common;J247		Non-Sense SNP: HORVU1Hr1G000020.1 CTG>CCG; L|Leu 1154 P|Pro	HORVU.MOREX.r3.1HG0000040
chr1H:51323:A:C	Common;J247		HORVU1Hr1G000030.1 3-UTR INDEL|SNP	HORVU.MOREX.r3.1HG0000030
chr1H:51587:A:T	Common;J247		HORVU1Hr1G000030.1 3-UTR INDEL|SNP	HORVU.MOREX.r3.1HG0000030
chr1H:51861:C:T	Common;J247		Same-Sense SNP: HORVU1Hr1G000030.1 CCG>CCA; P|Pro 3	HORVU.MOREX.r3.1HG0000030
chr1H:51895:G:A	Common;J247		Non-Sense SNP: HORVU1Hr1G000030.3 GCC>GTC; A|Ala 389 V|Val	HORVU.MOREX.r3.1HG0000030
chr1H:51926:C:T	Common;J247		Non-Sense SNP: HORVU1Hr1G000030.3 GGC>AGC; G|Gly 358 S|Ser	HORVU.MOREX.r3.1HG0000030
chr1H:52011:C:G	Common;J247		Same-Sense SNP: HORVU1Hr1G000030.3 GGG>GGC; G|Gly 273	HORVU.MOREX.r3.1HG0000030
chr1H:52020:G:A	Common;J247		Same-Sense SNP: HORVU1Hr1G000030.3 CGC>CGT; R|Arg 264	HORVU.MOREX.r3.1HG0000030
chr1H:52071:G:T	Common;J247		Same-Sense SNP: HORVU1Hr1G000030.3 GCC>GCA; A|Ala 213	HORVU.MOREX.r3.1HG0000030
chr1H:52186:C:G	Common;J247		Non-Sense SNP: HORVU1Hr1G000030.3 GGA>GCA; G|Gly 98 A|Ala	HORVU.MOREX.r3.1HG0000030
chr1H:71451:A:G	Common;J247		HORVU1Hr1G000040.1 3-UTR INDEL|SNP	#N/A
chr1H:71544:G:T	Common;J247		HORVU1Hr1G000040.1 3-UTR INDEL|SNP	#N/A
chr1H:72251:C:T	Common;J247		Non-Sense SNP: HORVU1Hr1G000040.1 GCC>ACC; A|Ala 292 T|Thr	#N/A
chr1H:72416:T:G	Common;J247		Non-Sense SNP: HORVU1Hr1G000040.1 ATG>CTG; M|Met 127 L|Leu	#N/A
chr1H:72423:T:C	Common;J247		Same-Sense SNP: HORVU1Hr1G000040.1 GCA>GCG; A|Ala 120	#N/A
chr1H:251076:T:C	Common		Same-Sense SNP: HORVU1Hr1G000060.1 TCT>TCC; S|Ser 444	HORVU.MOREX.r3.1HG0000060
chr1H:251488:G:A	Common;J247		Same-Sense SNP: HORVU1Hr1G000060.1 GAG>GAA; E|Glu 651	HORVU.MOREX.r3.1HG0000060
chr1H:252167:C:T	J247		Non-Sense SNP: HORVU1Hr1G000060.1 CAG>TAG; Q|Gln 1030 *|Stp	HORVU.MOREX.r3.1HG0000060
chr1H:252172:C:T	J247		Same-Sense SNP: HORVU1Hr1G000060.1 CCC>CCT; P|Pro 1035	HORVU.MOREX.r3.1HG0000060
chr1H:252226:A:G	Common;J247		Same-Sense SNP: HORVU1Hr1G000060.1 CAA>CAG; Q|Gln 1089	HORVU.MOREX.r3.1HG0000060
chr1H:253858:T:A	Common;J247		HORVU1Hr1G000060.1 3-UTR INDEL|SNP	HORVU.MOREX.r3.1HG0000060
chr1H:253920:G:A	Common;J247		HORVU1Hr1G000060.1 3-UTR INDEL|SNP	HORVU.MOREX.r3.1HG0000060
chr1H:253929:A:C	Common;J247		HORVU1Hr1G000060.1 3-UTR INDEL|SNP	HORVU.MOREX.r3.1HG0000060
chr1H:262154:C:T	Common;J247		intergenic INDEL|SNP	#N/A
chr1H:262158:G:A	Common;J247		intergenic INDEL|SNP	#N/A
chr1H:263412:G:C	Common;J247		Same-Sense SNP: HORVU1Hr1G000080.1 GCG>GCC; A|Ala 219	HORVU.MOREX.r3.1HG0000070
chr1H:269028:C:T	Common;J247		Same-Sense SNP: HORVU1Hr1G000090.1 TCC>TCT; S|Ser 738	HORVU.MOREX.r3.1HG0000080
chr1H:269316:T:G	Common;J247		Same-Sense SNP: HORVU1Hr1G000090.1 GTT>GTG; V|Val 1026	HORVU.MOREX.r3.1HG0000080
chr1H:269588:T:C	Common;J247		Same-Sense SNP: HORVU1Hr1G000090.1 CAT>CAC; H|His 1194	HORVU.MOREX.r3.1HG0000080
chr1H:269732:T:C	Common;J247		Non-Sense SNP: HORVU1Hr1G000090.1 TAA>CAA; *|Stp 1258 Q|Gln	HORVU.MOREX.r3.1HG0000080
chr1H:269748:T:C	Common;J247		HORVU1Hr1G000090.1 3-UTR INDEL|SNP	HORVU.MOREX.r3.1HG0000080
chr1H:269837:T:C	Common;J247		HORVU1Hr1G000090.1 3-UTR INDEL|SNP	HORVU.MOREX.r3.1HG0000080
chr1H:271440:T:G	Common;J247		HORVU1Hr1G000090.1 3-UTR INDEL|SNP	HORVU.MOREX.r3.1HG0000080
chr1H:271524:A:G	Common;J247		HORVU1Hr1G000090.1 3-UTR INDEL|SNP	HORVU.MOREX.r3.1HG0000080
chr1H:271572:T:C	Common;J247		HORVU1Hr1G000090.1 3-UTR INDEL|SNP	HORVU.MOREX.r3.1HG0000080
chr1H:271602:T:C	Common;J247		Same-Sense SNP: HORVU1Hr1G000090.3 AGT>AGC; S|Ser 1932	HORVU.MOREX.r3.1HG0000080
chr1H:271605:T:C	Common;J247		Same-Sense SNP: HORVU1Hr1G000090.3 CGT>CGC; R|Arg 1935	HORVU.MOREX.r3.1HG0000080
chr1H:271635:A:G	Common;J247		Same-Sense SNP: HORVU1Hr1G000090.3 TCA>TCG; S|Ser 1965	HORVU.MOREX.r3.1HG0000080
chr1H:271673:T:C	Common;J247		HORVU1Hr1G000090.3 3-UTR INDEL|SNP	HORVU.MOREX.r3.1HG0000080
chr1H:271697:A:C	Common;J247		HORVU1Hr1G000090.4 3-UTR INDEL|SNP	HORVU.MOREX.r3.1HG0000080
chr1H:271829:T:C	Common;J247		HORVU1Hr1G000090.4 3-UTR INDEL|SNP	HORVU.MOREX.r3.1HG0000080
chr1H:272534:A:G	Common;J247		HORVU1Hr1G000110.1 3-UTR INDEL|SNP	HORVU.MOREX.r3.1HG0000090
chr1H:272697:T:C	Common;J247		HORVU1Hr1G000110.1 3-UTR INDEL|SNP	HORVU.MOREX.r3.1HG0000090
chr1H:272990:A:C	Common;J247		Same-Sense SNP: HORVU1Hr1G000110.1 ACT>ACG; T|Thr 1044	HORVU.MOREX.r3.1HG0000090
chr1H:273107:G:C	Common;J247		Same-Sense SNP: HORVU1Hr1G000110.1 GTC>GTG; V|Val 1008	HORVU.MOREX.r3.1HG0000090
chr1H:273465:A:G	Common;J247		Same-Sense SNP: HORVU1Hr1G000110.1 GCT>GCC; A|Ala 747	HORVU.MOREX.r3.1HG0000090
chr1H:277323:A:G	Common;J247		HORVU1Hr1G000120.1 3-UTR INDEL|SNP	#N/A
chr1H:277479:T:C	Common;J247		HORVU1Hr1G000120.1 3-UTR INDEL|SNP	#N/A
chr1H:277673:C:A	Common;J247		Same-Sense SNP: HORVU1Hr1G000120.1 GGG>GGT; G|Gly 1488	#N/A
chr1H:277730:G:C	Common;J247		Same-Sense SNP: HORVU1Hr1G000120.1 GGC>GGG; G|Gly 1431	#N/A
chr1H:277850:G:C	Common;J247		Same-Sense SNP: HORVU1Hr1G000120.1 CCC>CCG; P|Pro 1311	#N/A
chr1H:277857:G:A	Common;J247		Non-Sense SNP: HORVU1Hr1G000120.1 ACG>ATG; T|Thr 1304 M|Met	#N/A
chr1H:278035:A:G	Common;J247		Same-Sense SNP: HORVU1Hr1G000120.1 TTG>CTG; L|Leu 1126	#N/A
chr1H:278185:T:C	Common;J247		Non-Sense SNP: HORVU1Hr1G000120.1 ACC>GCC; T|Thr 976 A|Ala	#N/A
chr1H:278255:G:A	Common;J247		Same-Sense SNP: HORVU1Hr1G000120.1 GGC>GGT; G|Gly 906	#N/A
chr1H:278305:G:T	Common;J247		Same-Sense SNP: HORVU1Hr1G000120.1 CGG>AGG; R|Arg 856	#N/A
chr1H:278546:T:G	Common;J247		Same-Sense SNP: HORVU1Hr1G000120.1 GGA>GGC; G|Gly 720	#N/A
chr1H:278933:T:C	Common;J247		Same-Sense SNP: HORVU1Hr1G000120.1 GAA>GAG; E|Glu 429	#N/A
chr1H:278959:A:G	Common;J247		Same-Sense SNP: HORVU1Hr1G000120.1 TTG>CTG; L|Leu 403	#N/A
chr1H:289419:C:A	Common;J247		HORVU1Hr1G000140.1 3-UTR INDEL|SNP	HORVU.MOREX.r3.1HG0000110
chr1H:289550:G:A	Common;J247		HORVU1Hr1G000140.1 3-UTR INDEL|SNP	HORVU.MOREX.r3.1HG0000110
chr1H:289615:G:T	Common;J247		HORVU1Hr1G000140.1 3-UTR INDEL|SNP	HORVU.MOREX.r3.1HG0000110
chr1H:289676:A:T	Common;J247		HORVU1Hr1G000140.1 3-UTR INDEL|SNP	HORVU.MOREX.r3.1HG0000110
chr1H:289682:T:A	Common;J247		HORVU1Hr1G000140.1 3-UTR INDEL|SNP	HORVU.MOREX.r3.1HG0000110
chr1H:289719:T:C	Common;J247		Same-Sense SNP: HORVU1Hr1G000140.1 TCA>TCG; S|Ser 3669	HORVU.MOREX.r3.1HG0000110
chr1H:289779:A:G	Common;J247		Same-Sense SNP: HORVU1Hr1G000140.1 CGT>CGC; R|Arg 3609	HORVU.MOREX.r3.1HG0000110
chr1H:289794:A:G	Common;J247		Same-Sense SNP: HORVU1Hr1G000140.1 GGT>GGC; G|Gly 3594	HORVU.MOREX.r3.1HG0000110
chr1H:290049:T:C	Common;J247		Same-Sense SNP: HORVU1Hr1G000140.1 ACA>ACG; T|Thr 3339	HORVU.MOREX.r3.1HG0000110
chr1H:290204:A:G	Common;J247		Same-Sense SNP: HORVU1Hr1G000140.1 TTT>TTC; F|Phe 3300	HORVU.MOREX.r3.1HG0000110
chr1H:290237:G:A	Common;J247		Same-Sense SNP: HORVU1Hr1G000140.1 CTC>CTT; L|Leu 3267	HORVU.MOREX.r3.1HG0000110
chr1H:290261:A:C	Common;J247		Same-Sense SNP: HORVU1Hr1G000140.1 GCT>GCG; A|Ala 3243	HORVU.MOREX.r3.1HG0000110
chr1H:290306:C:T	Common;J247		Same-Sense SNP: HORVU1Hr1G000140.1 GCG>GCA; A|Ala 3198	HORVU.MOREX.r3.1HG0000110
chr1H:290632:C:T	Common;J247		Same-Sense SNP: HORVU1Hr1G000140.1 CTG>CTA; L|Leu 2961	HORVU.MOREX.r3.1HG0000110
chr1H:969367:A:C	Common;J247		Non-Sense SNP: HORVU1Hr1G000290.1 CAG>CCG; Q|Gln 518 P|Pro	HORVU.MOREX.r3.1HG0000130
chr1H:970106:C:T	Common;J247		Same-Sense SNP: HORVU1Hr1G000290.1 AGC>AGT; S|Ser 645	HORVU.MOREX.r3.1HG0000130
chr1H:973487:G:C	Common;J247		Non-Sense SNP: HORVU1Hr1G000290.1 TGT>TCT; C|Cys 1934 S|Ser	HORVU.MOREX.r3.1HG0000130
chr1H:973680:G:A	Common;J247		Same-Sense SNP: HORVU1Hr1G000290.1 AAG>AAA; K|Lys 2127	HORVU.MOREX.r3.1HG0000130
chr1H:974192:C:T	Common;J247		Same-Sense SNP: HORVU1Hr1G000290.1 TCC>TCT; S|Ser 2526	HORVU.MOREX.r3.1HG0000130
chr1H:977350:G:A	Common;J247		Non-Sense SNP: HORVU1Hr1G000290.2 GTT>ATT; V|Val 1561 I|Ile	HORVU.MOREX.r3.1HG0000130
chr1H:977837:G:A	Common;J247		Same-Sense SNP: HORVU1Hr1G000290.2 AAG>AAA; K|Lys 1887	HORVU.MOREX.r3.1HG0000130
chr1H:979064:C:G	Common;J247		Non-Sense SNP: HORVU1Hr1G000290.2 CCA>GCA; P|Pro 2410 A|Ala	HORVU.MOREX.r3.1HG0000130
chr1H:979074:A:C	Common;J247		Non-Sense SNP: HORVU1Hr1G000290.2 CAG>CCG; Q|Gln 2420 P|Pro	HORVU.MOREX.r3.1HG0000130
chr1H:979309:T:C	Common;J247		HORVU1Hr1G000290.2 3-UTR INDEL|SNP	HORVU.MOREX.r3.1HG0000130
chr1H:979464:A:T	Common;J247		HORVU1Hr1G000290.2 3-UTR INDEL|SNP	HORVU.MOREX.r3.1HG0000130
chr1H:979760:A:G	Common;J247		HORVU1Hr1G000290.3 3-UTR INDEL|SNP	HORVU.MOREX.r3.1HG0000130
chr1H:1025233:T:C	Common;J247		intergenic INDEL|SNP	#N/A
chr1H:1025676:A:G	Common;J247		intergenic INDEL|SNP	#N/A
chr1H:1025718:T:C	Common;J247		intergenic INDEL|SNP	#N/A
chr1H:1025828:G:T	Common;J247		intergenic INDEL|SNP	#N/A
chr1H:1025851:A:T	Common;J247		intergenic INDEL|SNP	#N/A
chr1H:1025925:C:T	Common;J247		intergenic INDEL|SNP	#N/A
chr1H:1025933:T:C	Common;J247		intergenic INDEL|SNP	#N/A
chr1H:1025960:A:G	Common;J247		intergenic INDEL|SNP	#N/A
chr1H:1025966:G:T	Common;J247		intergenic INDEL|SNP	#N/A
chr1H:1026005:T:C	Common;J247		intergenic INDEL|SNP	#N/A
chr1H:1026027:A:T	Common;J247		intergenic INDEL|SNP	#N/A
chr1H:1159930:A:C	Common		Non-Sense SNP: HORVU1Hr1G000350.1 AAA>AAC; K|Lys 687 N|Asn	#N/A
chr1H:1159950:A:T	Common		Non-Sense SNP: HORVU1Hr1G000350.1 TAT>TTT; Y|Tyr 707 F|Phe	#N/A
chr1H:1159966:T:A	J247		Non-Sense SNP: HORVU1Hr1G000350.1 AAT>AAA; N|Asn 723 K|Lys	#N/A
chr1H:1159970:A:G	J247		Non-Sense SNP: HORVU1Hr1G000350.1 AAG>GAG; K|Lys 727 E|Glu	#N/A
chr1H:1159994:A:G	Common		Non-Sense SNP: HORVU1Hr1G000350.1 ATG>GTG; M|Met 751 V|Val	#N/A
chr1H:1160062:T:C	Common		Same-Sense SNP: HORVU1Hr1G000350.1 CGT>CGC; R|Arg 819	#N/A
chr1H:1160083:C:A	Common		Same-Sense SNP: HORVU1Hr1G000350.1 CCC>CCA; P|Pro 840	#N/A
chr1H:1182075:G:A	Common;J247		HORVU1Hr1G000350.2 intronic SNP	#N/A
chr1H:1182090:T:A	Common		HORVU1Hr1G000350.2 intronic SNP	#N/A
chr1H:1182091:G:T	Common		HORVU1Hr1G000350.2 intronic SNP	#N/A
chr1H:1329707:C:G	Common;J247		Non-Sense SNP: HORVU1Hr1G000350.2 AAC>AAG; N|Asn 171 K|Lys	#N/A
chr1H:1416235:A:C	Common;J247		Same-Sense SNP: HORVU1Hr1G000520.1 GCA>GCC; A|Ala 267	HORVU.MOREX.r3.1HG0000630
chr1H:1418837:A:C	Common;J247		Same-Sense SNP: HORVU1Hr1G000520.1 AGG>CGG; R|Arg 496	HORVU.MOREX.r3.1HG0000630
chr1H:1419523:T:C	Common;J247		Same-Sense SNP: HORVU1Hr1G000520.1 GTT>GTC; V|Val 1071	HORVU.MOREX.r3.1HG0000630
chr1H:1420722:C:T	Common;J247		Same-Sense SNP: HORVU1Hr1G000520.1 ACC>ACT; T|Thr 1668	HORVU.MOREX.r3.1HG0000630
chr1H:1420936:T:C	Common;J247		Same-Sense SNP: HORVU1Hr1G000520.1 GGT>GGC; G|Gly 1791	HORVU.MOREX.r3.1HG0000630
chr1H:1421020:T:C	Common;J247		Same-Sense SNP: HORVU1Hr1G000520.1 ACT>ACC; T|Thr 1875	HORVU.MOREX.r3.1HG0000630
chr1H:1421022:A:G	Common;J247		Non-Sense SNP: HORVU1Hr1G000520.1 GAG>GGG; E|Glu 1877 G|Gly	HORVU.MOREX.r3.1HG0000630
chr1H:1421047:T:A	Common;J247		HORVU1Hr1G000520.3 3-UTR INDEL|SNP	HORVU.MOREX.r3.1HG0000630
chr1H:1421143:T:C	J247		HORVU1Hr1G000520.3 3-UTR INDEL|SNP	HORVU.MOREX.r3.1HG0000630
chr1H:1421146:T:C	J247		HORVU1Hr1G000520.3 3-UTR INDEL|SNP	HORVU.MOREX.r3.1HG0000630
chr1H:1421162:C:G	Common;J247		HORVU1Hr1G000520.3 3-UTR INDEL|SNP	HORVU.MOREX.r3.1HG0000630
chr1H:1421248:T:C	Common;J247		HORVU1Hr1G000520.3 3-UTR INDEL|SNP	HORVU.MOREX.r3.1HG0000630
chr1H:1421249:G:A	Common;J247		HORVU1Hr1G000520.3 3-UTR INDEL|SNP	HORVU.MOREX.r3.1HG0000630
chr1H:1421266:T:C	Common;J247		HORVU1Hr1G000520.3 3-UTR INDEL|SNP	HORVU.MOREX.r3.1HG0000630
chr1H:1421336:G:A	Common;J247		HORVU1Hr1G000520.3 3-UTR INDEL|SNP	HORVU.MOREX.r3.1HG0000630
chr1H:1421632:G:A	Common		HORVU1Hr1G000520.4 3-UTR INDEL|SNP	HORVU.MOREX.r3.1HG0000630
chr1H:1421661:T:A	Common		HORVU1Hr1G000520.4 3-UTR INDEL|SNP	HORVU.MOREX.r3.1HG0000630
chr1H:1421725:G:A	Common		HORVU1Hr1G000520.4 3-UTR INDEL|SNP	HORVU.MOREX.r3.1HG0000630
chr1H:1421868:T:C	Common		HORVU1Hr1G000520.4 3-UTR INDEL|SNP	HORVU.MOREX.r3.1HG0000630
chr1H:1421869:G:T	Common		HORVU1Hr1G000520.4 3-UTR INDEL|SNP	HORVU.MOREX.r3.1HG0000630
chr1H:1421973:T:C	Common		HORVU1Hr1G000520.4 3-UTR INDEL|SNP	HORVU.MOREX.r3.1HG0000630
chr1H:1431216:T:C	Common;J247		HORVU1Hr1G000530.1 3-UTR INDEL|SNP	HORVU.MOREX.r3.1HG0000620
chr1H:1431334:T:A	Common;J247		Non-Sense SNP: HORVU1Hr1G000530.1 AGC>TGC; S|Ser 1189 C|Cys	HORVU.MOREX.r3.1HG0000620
chr1H:1431335:C:A	Common;J247		Same-Sense SNP: HORVU1Hr1G000530.1 GCG>GCT; A|Ala 1188	HORVU.MOREX.r3.1HG0000620
chr1H:1431699:A:G	Common;J247		Same-Sense SNP: HORVU1Hr1G000530.1 TGT>TGC; C|Cys 1071	HORVU.MOREX.r3.1HG0000620
chr1H:1453715:G:A	Common;J247		Same-Sense SNP: HORVU1Hr1G000540.1 CCG>CCA; P|Pro 216	#N/A
chr1H:1454045:C:A	J247		Same-Sense SNP: HORVU1Hr1G000540.1 CCC>CCA; P|Pro 546	#N/A
chr1H:1454047:G:A	J247		Non-Sense SNP: HORVU1Hr1G000540.1 CGA>CAA; R|Arg 548 Q|Gln	#N/A
chr1H:1454085:C:T	J247		Non-Sense SNP: HORVU1Hr1G000540.1 CAG>TAG; Q|Gln 586 *|Stp	#N/A
chr1H:1454086:A:G	J247		Non-Sense SNP: HORVU1Hr1G000540.1 CAG>CGG; Q|Gln 587 R|Arg	#N/A
chr1H:1454091:T:C	Common		Non-Sense SNP: HORVU1Hr1G000540.1 TCC>CCC; S|Ser 592 P|Pro	#N/A
chr1H:1454093:C:A	Common		Same-Sense SNP: HORVU1Hr1G000540.1 TCC>TCA; S|Ser 594	#N/A
chr1H:1454101:A:C	Common		Non-Sense SNP: HORVU1Hr1G000540.1 CAA>CCA; Q|Gln 602 P|Pro	#N/A
chr1H:1454438:C:A	Common		Non-Sense SNP: HORVU1Hr1G000540.1 GAC>GAA; D|Asp 939 E|Glu	#N/A
chr1H:1454492:T:A	Common		Non-Sense SNP: HORVU1Hr1G000540.1 CAT>CAA; H|His 993 Q|Gln	#N/A
chr1H:1454591:A:G	J247		Same-Sense SNP: HORVU1Hr1G000540.1 CCA>CCG; P|Pro 1092	#N/A
chr1H:1454596:G:C	Common		Non-Sense SNP: HORVU1Hr1G000540.1 CGC>CCC; R|Arg 1097 P|Pro	#N/A
chr1H:1454750:C:A	Common		Same-Sense SNP: HORVU1Hr1G000540.1 CCC>CCA; P|Pro 1251	#N/A
chr1H:1454757:C:T	Common		Non-Sense SNP: HORVU1Hr1G000540.1 CCA>TCA; P|Pro 1258 S|Ser	#N/A
chr1H:1454839:A:T	Common;J247		Non-Sense SNP: HORVU1Hr1G000540.1 CAA>CTA; Q|Gln 1340 L|Leu	#N/A
chr1H:1454852:T:C	Common;J247		Same-Sense SNP: HORVU1Hr1G000540.1 CCT>CCC; P|Pro 1353	#N/A
chr1H:1455023:G:A	Common		HORVU1Hr1G000540.2 3-UTR INDEL|SNP	#N/A
chr1H:1466538:A:G	Common;J247		intergenic INDEL|SNP	#N/A
chr1H:1466719:G:A	Common;J247		intergenic INDEL|SNP	#N/A
chr1H:1466758:G:A	Common;J247		intergenic INDEL|SNP	#N/A
chr1H:1466786:C:T	Common;J247		intergenic INDEL|SNP	#N/A
chr1H:1466828:C:G	Common;J247		intergenic INDEL|SNP	#N/A
chr1H:1466906:C:G	Common;J247		intergenic INDEL|SNP	#N/A
chr1H:1467083:C:T	Common;J247		intergenic INDEL|SNP	#N/A
chr1H:1467086:C:T	Common		intergenic INDEL|SNP	#N/A
chr1H:1467216:G:A	Common		intergenic INDEL|SNP	#N/A
chr1H:1467559:T:C	Common;J247		intergenic INDEL|SNP	#N/A
chr1H:1467618:C:A	Common		intergenic INDEL|SNP	#N/A
chr1H:1467672:T:A	Common		intergenic INDEL|SNP	#N/A
chr1H:1467696:G:A	Common		intergenic INDEL|SNP	#N/A
chr1H:1467707:A:C	Common		intergenic INDEL|SNP	#N/A
chr1H:1467740:A:C	J247		intergenic INDEL|SNP	#N/A
chr1H:1467819:C:T	Common		intergenic INDEL|SNP	#N/A
chr1H:1467825:A:G	Common		intergenic INDEL|SNP	#N/A
chr1H:1467937:C:T	Common		intergenic INDEL|SNP	#N/A
chr1H:1468019:A:T	Common		intergenic INDEL|SNP	#N/A
chr1H:1468032:T:C	Common		intergenic INDEL|SNP	#N/A
chr1H:1468064:G:A	Common		intergenic INDEL|SNP	#N/A
chr1H:1468203:G:A	Common		intergenic INDEL|SNP	#N/A
chr1H:1513116:A:G	Common		intergenic INDEL|SNP	#N/A
chr1H:1513141:T:C	Common		intergenic INDEL|SNP	#N/A
chr1H:1513150:G:T	Common		intergenic INDEL|SNP	#N/A
chr1H:1544615:T:G	Common;J247		Non-Sense SNP: HORVU1Hr1G000590.2 ATG>AGG; M|Met 668 R|Arg	HORVU.MOREX.r3.1HG0000680
chr1H:1544617:T:A	Common;J247		Non-Sense SNP: HORVU1Hr1G000590.2 TCG>ACG; S|Ser 670 T|Thr	HORVU.MOREX.r3.1HG0000680
chr1H:1544657:C:T	Common;J247		Non-Sense SNP: HORVU1Hr1G000590.2 CCG>CTG; P|Pro 710 L|Leu	HORVU.MOREX.r3.1HG0000680
chr1H:1544689:G:A	Common;J247		Non-Sense SNP: HORVU1Hr1G000590.2 GTT>ATT; V|Val 742 I|Ile	HORVU.MOREX.r3.1HG0000680
chr1H:1546287:G:A	Common;J247		HORVU1Hr1G000600.1 3-UTR INDEL|SNP	HORVU.MOREX.r3.1HG0000670
chr1H:1546526:T:C	Common;J247		Same-Sense SNP: HORVU1Hr1G000600.1 CCA>CCG; P|Pro 240	HORVU.MOREX.r3.1HG0000670
chr1H:1546631:A:G	Common;J247		Same-Sense SNP: HORVU1Hr1G000600.1 TTT>TTC; F|Phe 135	HORVU.MOREX.r3.1HG0000670
chr1H:1547810:T:G	Common;J247		HORVU1Hr1G000600.1 5-UTR INDEL|SNP	HORVU.MOREX.r3.1HG0000670
chr1H:1548578:T:G	Common;J247		HORVU1Hr1G000600.1 5-UTR INDEL|SNP	HORVU.MOREX.r3.1HG0000670
chr1H:1548610:G:A	Common;J247		HORVU1Hr1G000600.1 5-UTR INDEL|SNP	HORVU.MOREX.r3.1HG0000670
chr1H:1554233:G:A	Common;J247		intergenic INDEL|SNP	#N/A
chr1H:1554268:A:G	Common;J247		intergenic INDEL|SNP	#N/A
chr1H:1554305:T:C	Common;J247		intergenic INDEL|SNP	#N/A
chr1H:1562033:G:A	Common;J247		HORVU1Hr1G000620.1 3-UTR INDEL|SNP	HORVU.MOREX.r3.1HG0000660
chr1H:1562066:C:T	Common;J247		HORVU1Hr1G000620.1 3-UTR INDEL|SNP	HORVU.MOREX.r3.1HG0000660
chr1H:1562127:A:C	Common;J247		HORVU1Hr1G000620.1 3-UTR INDEL|SNP	HORVU.MOREX.r3.1HG0000660
chr1H:1562199:G:A	Common;J247		Same-Sense SNP: HORVU1Hr1G000620.1 TTC>TTT; F|Phe 1449	HORVU.MOREX.r3.1HG0000660
chr1H:1562466:T:C	Common;J247		Same-Sense SNP: HORVU1Hr1G000620.1 TCA>TCG; S|Ser 1182	HORVU.MOREX.r3.1HG0000660
chr1H:1563324:C:A	Common;J247		Same-Sense SNP: HORVU1Hr1G000620.1 GTG>GTT; V|Val 993	HORVU.MOREX.r3.1HG0000660
chr1H:1566379:A:G	Common;J247		Same-Sense SNP: HORVU1Hr1G000620.1 GCT>GCC; A|Ala 33	HORVU.MOREX.r3.1HG0000660
chr1H:1567481:G:A	Common;J247		HORVU1Hr1G000620.2 5-UTR INDEL|SNP	HORVU.MOREX.r3.1HG0000660
chr1H:1567486:T:C	Common;J247		HORVU1Hr1G000620.2 5-UTR INDEL|SNP	HORVU.MOREX.r3.1HG0000660
chr1H:1567609:C:A	Common;J247		HORVU1Hr1G000620.2 5-UTR INDEL|SNP	HORVU.MOREX.r3.1HG0000660
chr1H:1610315:G:A	Common;J247		intergenic INDEL|SNP	#N/A
chr1H:1610455:T:C	Common;J247		intergenic INDEL|SNP	#N/A
chr1H:1610468:G:T	Common;J247		intergenic INDEL|SNP	#N/A
chr1H:1610472:G:T	Common;J247		intergenic INDEL|SNP	#N/A
chr1H:1610473:C:T	Common;J247		intergenic INDEL|SNP	#N/A
chr1H:1610490:A:C	Common;J247		intergenic INDEL|SNP	#N/A
chr1H:1610550:C:T	Common;J247		intergenic INDEL|SNP	#N/A
chr1H:1610600:A:G	Common;J247		intergenic INDEL|SNP	#N/A
chr1H:1610608:G:A	Common;J247		intergenic INDEL|SNP	#N/A
chr1H:1611914:T:C	Common;J247		HORVU1Hr1G000640.1 3-UTR INDEL|SNP	HORVU.MOREX.r3.1HG0000780
chr1H:1612120:A:G	Common;J247		Same-Sense SNP: HORVU1Hr1G000640.1 GTT>GTC; V|Val 906	HORVU.MOREX.r3.1HG0000780
chr1H:1612206:G:A	Common;J247		Non-Sense SNP: HORVU1Hr1G000640.1 CTT>TTT; L|Leu 820 F|Phe	HORVU.MOREX.r3.1HG0000780
chr1H:1612231:T:C	Common;J247		Same-Sense SNP: HORVU1Hr1G000640.1 CAA>CAG; Q|Gln 795	HORVU.MOREX.r3.1HG0000780
chr1H:1612698:A:G	Common;J247		Same-Sense SNP: HORVU1Hr1G000640.1 TTG>CTG; L|Leu 328	HORVU.MOREX.r3.1HG0000780
chr1H:1612994:C:T	Common;J247		Non-Sense SNP: HORVU1Hr1G000640.1 AGA>AAA; R|Arg 32 K|Lys	HORVU.MOREX.r3.1HG0000780
chr1H:1613041:G:C	Common;J247		intergenic INDEL|SNP	#N/A
chr1H:1614323:G:A	Common;J247		intergenic INDEL|SNP	#N/A
chr1H:1614351:G:C	Common;J247		intergenic INDEL|SNP	#N/A
chr1H:1641596:C:A	Common		intergenic INDEL|SNP	#N/A
chr1H:1641597:G:A	J247		intergenic INDEL|SNP	#N/A
chr1H:1641625:C:T	J247		intergenic INDEL|SNP	#N/A
chr1H:1641667:C:G	J247		intergenic INDEL|SNP	#N/A
chr1H:1641745:C:G	J247		intergenic INDEL|SNP	#N/A
chr1H:1641922:C:T	Common;J247		intergenic INDEL|SNP	#N/A
chr1H:1642055:G:A	Common		intergenic INDEL|SNP	#N/A
chr1H:1642214:T:C	J247		intergenic INDEL|SNP	#N/A
chr1H:1642216:G:C	J247		intergenic INDEL|SNP	#N/A
chr1H:1642222:T:C	Common;J247		intergenic INDEL|SNP	#N/A
chr1H:1642267:C:T	Common		intergenic INDEL|SNP	#N/A
chr1H:1642284:G:A	Common		intergenic INDEL|SNP	#N/A
chr1H:1642299:T:C	J247		intergenic INDEL|SNP	#N/A
chr1H:1642370:A:C	Common		intergenic INDEL|SNP	#N/A
chr1H:1642481:T:C	J247		intergenic INDEL|SNP	#N/A
chr1H:1642488:A:G	J247		intergenic INDEL|SNP	#N/A
chr1H:1642491:A:G	J247		intergenic INDEL|SNP	#N/A
chr1H:1642600:C:T	Common;J247		intergenic INDEL|SNP	#N/A
chr1H:1642682:A:T	Common		intergenic INDEL|SNP	#N/A
chr1H:1642695:T:C	Common		intergenic INDEL|SNP	#N/A
chr1H:1642727:G:A	Common		intergenic INDEL|SNP	#N/A
chr1H:1702913:C:G	Common;J247		intergenic INDEL|SNP	#N/A
chr1H:1702916:C:T	Common		intergenic INDEL|SNP	#N/A
chr1H:1702919:T:G	Common		intergenic INDEL|SNP	#N/A
chr1H:1702923:T:A	Common		intergenic INDEL|SNP	#N/A
chr1H:1702925:C:G	Common		intergenic INDEL|SNP	#N/A
chr1H:1702926:T:G	Common		intergenic INDEL|SNP	#N/A
chr1H:1702941:G:C	Common		intergenic INDEL|SNP	#N/A
chr1H:1746567:T:G	Common;J247		intergenic INDEL|SNP	#N/A
chr1H:1746873:C:G	Common		Same-Sense SNP: HORVU1Hr1G000680.1 TCC>TCG; S|Ser 210	HORVU.MOREX.r3.1HG0000800
chr1H:1746879:A:G	Common;J247		Same-Sense SNP: HORVU1Hr1G000680.1 CAA>CAG; Q|Gln 216	HORVU.MOREX.r3.1HG0000800
chr1H:1746939:T:G	Common;J247		Same-Sense SNP: HORVU1Hr1G000680.1 TCT>TCG; S|Ser 276	HORVU.MOREX.r3.1HG0000800
chr1H:1746958:T:G	Common;J247		Non-Sense SNP: HORVU1Hr1G000680.1 TTG>GTG; L|Leu 295 V|Val	HORVU.MOREX.r3.1HG0000800
chr1H:1747294:T:A	Common;J247		Non-Sense SNP: HORVU1Hr1G000680.1 TCC>ACC; S|Ser 631 T|Thr	HORVU.MOREX.r3.1HG0000800
chr1H:1747385:T:C	Common;J247		HORVU1Hr1G000680.1 3-UTR INDEL|SNP	HORVU.MOREX.r3.1HG0000800
chr1H:1747440:T:C	Common;J247		HORVU1Hr1G000680.1 3-UTR INDEL|SNP	HORVU.MOREX.r3.1HG0000800
chr1H:1747520:T:C	Common;J247		intergenic INDEL|SNP	#N/A
chr1H:1750274:C:T	Common		intergenic INDEL|SNP	#N/A
chr1H:1750277:T:A	Common		intergenic INDEL|SNP	#N/A
chr1H:1750281:T:A	Common		intergenic INDEL|SNP	#N/A
chr1H:1750283:C:G	Common		intergenic INDEL|SNP	#N/A
chr1H:1750284:T:G	Common		intergenic INDEL|SNP	#N/A
chr1H:1750299:G:C	Common		intergenic INDEL|SNP	#N/A
chr1H:1806844:G:T	Common		intergenic INDEL|SNP	#N/A
chr1H:1806891:G:C	J247		HORVU1Hr1G000690.1 3-UTR INDEL|SNP	#N/A
chr1H:1806894:A:G	J247		HORVU1Hr1G000690.1 3-UTR INDEL|SNP	#N/A
chr1H:1806907:T:G	Common		HORVU1Hr1G000690.1 3-UTR INDEL|SNP	#N/A
chr1H:1806942:C:T	J247		HORVU1Hr1G000690.1 3-UTR INDEL|SNP	#N/A
chr1H:1806950:A:C	Common		HORVU1Hr1G000690.1 3-UTR INDEL|SNP	#N/A
chr1H:1806955:C:G	Common		HORVU1Hr1G000690.1 3-UTR INDEL|SNP	#N/A
chr1H:1806956:A:T	J247		HORVU1Hr1G000690.1 3-UTR INDEL|SNP	#N/A
chr1H:1806998:T:C	Common		HORVU1Hr1G000690.1 3-UTR INDEL|SNP	#N/A
chr1H:1807000:C:T	J247		HORVU1Hr1G000690.1 3-UTR INDEL|SNP	#N/A
chr1H:1807003:T:C	J247		Non-Sense SNP: HORVU1Hr1G000690.1 TAG>TGG; *|Stp 176 W|Trp	#N/A
chr1H:1807004:A:G	Common;J247		Non-Sense SNP: HORVU1Hr1G000690.1 TAG>CAG; *|Stp 175 Q|Gln	#N/A
chr1H:1807034:G:C	J247		Non-Sense SNP: HORVU1Hr1G000690.1 CAG>GAG; Q|Gln 145 E|Glu	#N/A
chr1H:1807038:T:C	Common		Same-Sense SNP: HORVU1Hr1G000690.1 CCA>CCG; P|Pro 141	#N/A
chr1H:1807047:C:T	Common;J247		Same-Sense SNP: HORVU1Hr1G000690.1 CAG>CAA; Q|Gln 132	#N/A
chr1H:1807117:G:A	Common;J247		Non-Sense SNP: HORVU1Hr1G000690.1 ACC>ATC; T|Thr 62 I|Ile	#N/A
chr1H:1807123:A:G	Common		Non-Sense SNP: HORVU1Hr1G000690.1 ATA>ACA; I|Ile 56 T|Thr	#N/A
chr1H:1807147:C:T	Common		Non-Sense SNP: HORVU1Hr1G000690.1 CGG>CAG; R|Arg 32 Q|Gln	#N/A
chr1H:1807162:A:C	Common		Non-Sense SNP: HORVU1Hr1G000690.1 TTC>TGC; F|Phe 17 C|Cys	#N/A
chr1H:1807167:C:T	Common		Same-Sense SNP: HORVU1Hr1G000690.1 CAG>CAA; Q|Gln 12	#N/A
chr1H:1807182:T:C	Common		HORVU1Hr1G000690.1 5-UTR INDEL|SNP	#N/A
chr1H:1807183:T:C	Common		HORVU1Hr1G000690.1 5-UTR INDEL|SNP	#N/A
chr1H:1807189:T:C	Common		HORVU1Hr1G000690.1 5-UTR INDEL|SNP	#N/A
chr1H:1807197:C:T	Common		HORVU1Hr1G000690.1 5-UTR INDEL|SNP	#N/A
chr1H:1807202:A:C	Common		HORVU1Hr1G000690.1 5-UTR INDEL|SNP	#N/A
chr1H:1807633:C:T	Common		intergenic INDEL|SNP	#N/A
chr1H:1807644:A:C	Common;J247		intergenic INDEL|SNP	#N/A
chr1H:1807652:G:A	Common		intergenic INDEL|SNP	#N/A
chr1H:1807679:G:A	Common		intergenic INDEL|SNP	#N/A
chr1H:1807686:A:G	Common		intergenic INDEL|SNP	#N/A
chr1H:1807716:G:C	Common		intergenic INDEL|SNP	#N/A
chr1H:1807769:T:A	Common		intergenic INDEL|SNP	#N/A
chr1H:1807774:T:C	Common		intergenic INDEL|SNP	#N/A
chr1H:1807800:C:T	Common		intergenic INDEL|SNP	#N/A
chr1H:1807803:G:A	Common		intergenic INDEL|SNP	#N/A
chr1H:1807805:A:G	Common		intergenic INDEL|SNP	#N/A
chr1H:1807839:T:A	Common;J247		HORVU1Hr1G000690.1 5-UTR INDEL|SNP	#N/A
chr1H:1807843:C:A	J247		HORVU1Hr1G000690.1 5-UTR INDEL|SNP	#N/A
chr1H:1807844:C:T	J247		HORVU1Hr1G000690.1 5-UTR INDEL|SNP	#N/A
chr1H:1807849:T:C	Common;J247		HORVU1Hr1G000690.1 5-UTR INDEL|SNP	#N/A
chr1H:1807853:C:T	J247		HORVU1Hr1G000690.1 5-UTR INDEL|SNP	#N/A
chr1H:1807865:G:C	Common		HORVU1Hr1G000690.1 5-UTR INDEL|SNP	#N/A
chr1H:1807867:A:T	J247		HORVU1Hr1G000690.1 5-UTR INDEL|SNP	#N/A
chr1H:1808063:C:T	Common		intergenic INDEL|SNP	#N/A
chr1H:1808078:C:T	Common		intergenic INDEL|SNP	#N/A
chr1H:1808082:G:A	Common		intergenic INDEL|SNP	#N/A
chr1H:1808090:C:T	Common;J247		intergenic INDEL|SNP	#N/A
chr1H:1808109:G:A	Common		intergenic INDEL|SNP	#N/A
chr1H:1808116:A:G	Common		intergenic INDEL|SNP	#N/A
chr1H:1808126:A:C	Common		intergenic INDEL|SNP	#N/A
chr1H:1808139:C:G	Common;J247		intergenic INDEL|SNP	#N/A
chr1H:1808141:C:T	Common		intergenic INDEL|SNP	#N/A
chr1H:1808146:G:C	Common		intergenic INDEL|SNP	#N/A
chr1H:1808149:T:C	Common;J247		intergenic INDEL|SNP	#N/A
chr1H:1808438:G:T	Common;J247		intergenic INDEL|SNP	#N/A
chr1H:1808461:T:G	Common		intergenic INDEL|SNP	#N/A
chr1H:1808462:A:C	J247		intergenic INDEL|SNP	#N/A
chr1H:1808501:A:G	Common;J247		intergenic INDEL|SNP	#N/A
chr1H:1808508:C:T	Common		intergenic INDEL|SNP	#N/A
chr1H:1808524:T:C	Common		intergenic INDEL|SNP	#N/A
chr1H:1808530:T:C	Common		intergenic INDEL|SNP	#N/A
chr1H:1808538:C:T	Common		intergenic INDEL|SNP	#N/A
chr1H:1808543:A:C	Common		intergenic INDEL|SNP	#N/A
chr1H:1808556:C:G	Common;J247		intergenic INDEL|SNP	#N/A
chr1H:1808566:C:A	Common;J247		intergenic INDEL|SNP	#N/A
chr1H:1819539:A:G	Common;J247		HORVU1Hr1G000690.1 5-UTR INDEL|SNP	#N/A
chr1H:1819559:T:C	Common		HORVU1Hr1G000690.1 5-UTR INDEL|SNP	#N/A
chr1H:1819615:G:T	Common		HORVU1Hr1G000690.1 5-UTR INDEL|SNP	#N/A
chr1H:1819628:G:A	Common		HORVU1Hr1G000690.1 5-UTR INDEL|SNP	#N/A
chr1H:1819634:C:T	Common		HORVU1Hr1G000690.1 5-UTR INDEL|SNP	#N/A
chr1H:1819700:C:G	Common		HORVU1Hr1G000690.1 5-UTR INDEL|SNP	#N/A
chr1H:1819705:C:G	Common		HORVU1Hr1G000690.1 5-UTR INDEL|SNP	#N/A
chr1H:1819708:C:G	Common;J247		HORVU1Hr1G000690.1 5-UTR INDEL|SNP	#N/A
chr1H:1819712:G:C	Common		HORVU1Hr1G000690.1 5-UTR INDEL|SNP	#N/A
chr1H:1819727:A:C	Common;J247		HORVU1Hr1G000690.1 5-UTR INDEL|SNP	#N/A
chr1H:1819728:C:T	Common;J247		HORVU1Hr1G000690.1 5-UTR INDEL|SNP	#N/A
chr1H:1819739:T:C	Common;J247		HORVU1Hr1G000690.1 5-UTR INDEL|SNP	#N/A
chr1H:1819774:A:G	Common		HORVU1Hr1G000690.1 5-UTR INDEL|SNP	#N/A
chr1H:1819814:G:T	Common		HORVU1Hr1G000690.1 5-UTR INDEL|SNP	#N/A
chr1H:1819816:G:T	J247		HORVU1Hr1G000690.1 5-UTR INDEL|SNP	#N/A
chr1H:1819831:A:G	Common;J247		HORVU1Hr1G000690.1 5-UTR INDEL|SNP	#N/A
chr1H:1819910:G:T	Common		HORVU1Hr1G000690.1 5-UTR INDEL|SNP	#N/A
chr1H:1881150:T:A	Common		intergenic INDEL|SNP	#N/A
chr1H:1881156:C:G	Common		intergenic INDEL|SNP	#N/A
chr1H:1881157:T:G	Common		intergenic INDEL|SNP	#N/A
chr1H:1881158:A:T	Common		intergenic INDEL|SNP	#N/A
chr1H:1881159:G:A	Common		intergenic INDEL|SNP	#N/A
chr1H:1881162:T:C	Common		intergenic INDEL|SNP	#N/A
chr1H:1881166:T:C	Common		intergenic INDEL|SNP	#N/A
chr1H:1881167:T:A	Common		intergenic INDEL|SNP	#N/A
chr1H:1891371:G:A	Common;J247		HORVU1Hr1G000700.1 5-UTR INDEL|SNP	HORVU.MOREX.r3.1HG0000810
chr1H:1891454:C:T	Common;J247		Same-Sense SNP: HORVU1Hr1G000700.1 TTC>TTT; F|Phe 48	HORVU.MOREX.r3.1HG0000810
chr1H:1891529:A:G	Common;J247		Same-Sense SNP: HORVU1Hr1G000700.1 CAA>CAG; Q|Gln 123	HORVU.MOREX.r3.1HG0000810
chr1H:1891556:G:A	Common;J247		Same-Sense SNP: HORVU1Hr1G000700.1 CAG>CAA; Q|Gln 150	HORVU.MOREX.r3.1HG0000810
chr1H:1891568:G:A	J247		Same-Sense SNP: HORVU1Hr1G000700.1 CAG>CAA; Q|Gln 162	HORVU.MOREX.r3.1HG0000810
chr1H:1891578:T:C	J247		Non-Sense SNP: HORVU1Hr1G000700.1 TCA>CCA; S|Ser 172 P|Pro	HORVU.MOREX.r3.1HG0000810
chr1H:1891616:T:C	Common;J247		Same-Sense SNP: HORVU1Hr1G000700.1 TCT>TCC; S|Ser 210	HORVU.MOREX.r3.1HG0000810
chr1H:1891631:G:C	Common;J247		Same-Sense SNP: HORVU1Hr1G000700.1 CTG>CTC; L|Leu 225	HORVU.MOREX.r3.1HG0000810
chr1H:1891678:G:A	Common;J247		Non-Sense SNP: HORVU1Hr1G000700.1 CGG>CAG; R|Arg 272 Q|Gln	HORVU.MOREX.r3.1HG0000810
chr1H:1891692:C:T	Common;J247		Non-Sense SNP: HORVU1Hr1G000700.1 CCG>TCG; P|Pro 286 S|Ser	HORVU.MOREX.r3.1HG0000810
chr1H:1891712:G:A	Common;J247		Same-Sense SNP: HORVU1Hr1G000700.1 CTG>CTA; L|Leu 306	HORVU.MOREX.r3.1HG0000810
chr1H:1891790:G:A	Common;J247		Same-Sense SNP: HORVU1Hr1G000700.1 CCG>CCA; P|Pro 384	HORVU.MOREX.r3.1HG0000810
chr1H:1891832:A:G	Common;J247		Same-Sense SNP: HORVU1Hr1G000700.1 CAA>CAG; Q|Gln 426	HORVU.MOREX.r3.1HG0000810
chr1H:1892009:A:T	Common;J247		Non-Sense SNP: HORVU1Hr1G000700.1 CAA>CAT; Q|Gln 603 H|His	HORVU.MOREX.r3.1HG0000810
chr1H:1892045:T:C	Common;J247		Same-Sense SNP: HORVU1Hr1G000700.1 TGT>TGC; C|Cys 639	HORVU.MOREX.r3.1HG0000810
chr1H:1892196:A:C	Common;J247		Non-Sense SNP: HORVU1Hr1G000700.1 ATG>CTG; M|Met 790 L|Leu	HORVU.MOREX.r3.1HG0000810
chr1H:1892289:A:G	Common;J247		Non-Sense SNP: HORVU1Hr1G000700.1 ATC>GTC; I|Ile 883 V|Val	HORVU.MOREX.r3.1HG0000810
chr1H:1892345:G:A	Common;J247		Same-Sense SNP: HORVU1Hr1G000700.1 CAG>CAA; Q|Gln 939	HORVU.MOREX.r3.1HG0000810
chr1H:1892514:A:G	Common;J247		HORVU1Hr1G000700.1 3-UTR INDEL|SNP	HORVU.MOREX.r3.1HG0000810
chr1H:1892538:A:G	Common;J247		HORVU1Hr1G000700.1 3-UTR INDEL|SNP	HORVU.MOREX.r3.1HG0000810
chr1H:1893465:A:G	Common		intergenic INDEL|SNP	#N/A
chr1H:1893477:T:G	Common		intergenic INDEL|SNP	#N/A
chr1H:1893487:T:C	Common		intergenic INDEL|SNP	#N/A
chr1H:1893490:A:C	Common		intergenic INDEL|SNP	#N/A
chr1H:1893491:T:A	Common		intergenic INDEL|SNP	#N/A
chr1H:1893504:C:G	Common		intergenic INDEL|SNP	#N/A
chr1H:1911193:C:G	Common;J247		Same-Sense SNP: HORVU1Hr1G000710.1 CTC>CTG; L|Leu 186	HORVU.MOREX.r3.1HG0000850
chr1H:1911295:T:C	Common;J247		Same-Sense SNP: HORVU1Hr1G000710.1 GTT>GTC; V|Val 288	HORVU.MOREX.r3.1HG0000850
chr1H:1913514:T:C	Common;J247		Same-Sense SNP: HORVU1Hr1G000710.1 GAT>GAC; D|Asp 594	HORVU.MOREX.r3.1HG0000850
chr1H:1913914:T:G	Common;J247		Same-Sense SNP: HORVU1Hr1G000710.1 TCT>TCG; S|Ser 774	HORVU.MOREX.r3.1HG0000850
chr1H:1915293:T:G	Common;J247		intergenic INDEL|SNP	#N/A
chr1H:1915479:A:G	Common;J247		intergenic INDEL|SNP	#N/A
chr1H:1915613:C:G	Common;J247		intergenic INDEL|SNP	#N/A
chr1H:1917760:C:T	Common;J247		intergenic INDEL|SNP	#N/A
chr1H:1917769:G:A	Common;J247		intergenic INDEL|SNP	#N/A
chr1H:1917816:T:C	Common;J247		intergenic INDEL|SNP	#N/A
chr1H:1917888:C:T	Common;J247		intergenic INDEL|SNP	#N/A
chr1H:1917964:G:T	Common;J247		intergenic INDEL|SNP	#N/A
chr1H:1917970:A:G	Common;J247		intergenic INDEL|SNP	#N/A
chr1H:1917972:A:C	Common;J247		intergenic INDEL|SNP	#N/A
chr1H:1917974:A:G	Common;J247		intergenic INDEL|SNP	#N/A
chr1H:1917984:A:T	Common;J247		intergenic INDEL|SNP	#N/A
chr1H:1918004:C:A	Common;J247		intergenic INDEL|SNP	#N/A
chr1H:1918079:T:C	Common;J247		intergenic INDEL|SNP	#N/A
chr1H:1918186:G:A	Common;J247		intergenic INDEL|SNP	#N/A
chr1H:1918197:G:A	Common;J247		intergenic INDEL|SNP	#N/A
chr1H:1918893:T:C	Common;J247		intergenic INDEL|SNP	#N/A
chr1H:1918936:A:G	Common		intergenic INDEL|SNP	#N/A
chr1H:1919028:A:G	Common;J247		intergenic INDEL|SNP	#N/A
chr1H:1919040:A:G	Common;J247		intergenic INDEL|SNP	#N/A
chr1H:1919091:G:T	Common		intergenic INDEL|SNP	#N/A
chr1H:1919103:T:C	Common		intergenic INDEL|SNP	#N/A
chr1H:1919157:G:A	Common;J247		intergenic INDEL|SNP	#N/A
chr1H:1919163:T:A	Common;J247		intergenic INDEL|SNP	#N/A
chr1H:1919172:G:A	Common;J247		intergenic INDEL|SNP	#N/A
chr1H:1919255:A:G	Common;J247		intergenic INDEL|SNP	#N/A
chr1H:1919299:G:A	Common;J247		intergenic INDEL|SNP	#N/A
chr1H:1919336:T:C	Common;J247		intergenic INDEL|SNP	#N/A
chr1H:1919340:T:C	Common;J247		intergenic INDEL|SNP	#N/A
chr1H:1919676:T:G	Common;J247		intergenic INDEL|SNP	#N/A
chr1H:1919763:G:A	Common;J247		intergenic INDEL|SNP	#N/A
chr1H:1919920:G:A	Common;J247		intergenic INDEL|SNP	#N/A
chr1H:1919934:T:C	Common;J247		intergenic INDEL|SNP	#N/A
chr1H:1920118:C:T	Common;J247		intergenic INDEL|SNP	#N/A
chr1H:1921027:G:A	J247		intergenic INDEL|SNP	#N/A
chr1H:1922431:C:T	Common;J247		HORVU1Hr1G000720.1 5-UTR INDEL|SNP	HORVU.MOREX.r3.1HG0000870
chr1H:1922784:C:T	Common;J247		HORVU1Hr1G000720.1 3-UTR INDEL|SNP	HORVU.MOREX.r3.1HG0000870
chr1H:1922791:G:C	Common;J247		HORVU1Hr1G000720.1 3-UTR INDEL|SNP	HORVU.MOREX.r3.1HG0000870
chr1H:1922814:C:T	Common;J247		HORVU1Hr1G000720.1 3-UTR INDEL|SNP	HORVU.MOREX.r3.1HG0000870
chr1H:1922824:T:C	Common;J247		HORVU1Hr1G000720.1 3-UTR INDEL|SNP	HORVU.MOREX.r3.1HG0000870
chr1H:1923020:G:A	Common;J247		HORVU1Hr1G000720.1 3-UTR INDEL|SNP	HORVU.MOREX.r3.1HG0000870
chr1H:1923081:T:C	Common;J247		HORVU1Hr1G000720.1 3-UTR INDEL|SNP	HORVU.MOREX.r3.1HG0000870
chr1H:1923150:G:C	Common;J247		HORVU1Hr1G000720.1 3-UTR INDEL|SNP	HORVU.MOREX.r3.1HG0000870
chr1H:1923647:C:G	Common;J247		HORVU1Hr1G000720.1 3-UTR INDEL|SNP	HORVU.MOREX.r3.1HG0000870
chr1H:1923845:G:A	Common;J247		HORVU1Hr1G000720.1 3-UTR INDEL|SNP	HORVU.MOREX.r3.1HG0000870
chr1H:1923932:G:C	Common		HORVU1Hr1G000720.1 3-UTR INDEL|SNP	HORVU.MOREX.r3.1HG0000870
chr1H:1923958:G:C	Common;J247		HORVU1Hr1G000720.1 3-UTR INDEL|SNP	HORVU.MOREX.r3.1HG0000870
chr1H:1923984:A:C	Common;J247		HORVU1Hr1G000720.1 3-UTR INDEL|SNP	HORVU.MOREX.r3.1HG0000870
chr1H:1924299:T:C	Common;J247		HORVU1Hr1G000720.1 3-UTR INDEL|SNP	HORVU.MOREX.r3.1HG0000870
chr1H:1924300:T:C	Common;J247		HORVU1Hr1G000720.1 3-UTR INDEL|SNP	HORVU.MOREX.r3.1HG0000870
chr1H:1924302:C:G	Common		HORVU1Hr1G000720.1 3-UTR INDEL|SNP	HORVU.MOREX.r3.1HG0000870
chr1H:1924305:T:C	Common;J247		HORVU1Hr1G000720.1 3-UTR INDEL|SNP	HORVU.MOREX.r3.1HG0000870
chr1H:1924320:G:A	Common;J247		HORVU1Hr1G000720.1 3-UTR INDEL|SNP	HORVU.MOREX.r3.1HG0000870
chr1H:1924323:C:T	Common;J247		HORVU1Hr1G000720.1 3-UTR INDEL|SNP	HORVU.MOREX.r3.1HG0000870
chr1H:1924369:C:T	Common;J247		HORVU1Hr1G000720.1 3-UTR INDEL|SNP	HORVU.MOREX.r3.1HG0000870
chr1H:1924456:A:G	Common		HORVU1Hr1G000720.1 3-UTR INDEL|SNP	HORVU.MOREX.r3.1HG0000870
chr1H:1925539:A:G	Common		HORVU1Hr1G000720.3 3-UTR INDEL|SNP	HORVU.MOREX.r3.1HG0000870
chr1H:1925702:A:G	Common		HORVU1Hr1G000720.3 3-UTR INDEL|SNP	HORVU.MOREX.r3.1HG0000870
chr1H:1925705:T:C	Common		HORVU1Hr1G000720.3 3-UTR INDEL|SNP	HORVU.MOREX.r3.1HG0000870
chr1H:1925723:A:G	Common		HORVU1Hr1G000720.3 3-UTR INDEL|SNP	HORVU.MOREX.r3.1HG0000870
chr1H:1925818:A:G	Common		HORVU1Hr1G000720.3 3-UTR INDEL|SNP	HORVU.MOREX.r3.1HG0000870
chr1H:1925827:A:G	Common;J247		HORVU1Hr1G000720.3 3-UTR INDEL|SNP	HORVU.MOREX.r3.1HG0000870
chr1H:1925831:A:G	Common;J247		HORVU1Hr1G000720.3 3-UTR INDEL|SNP	HORVU.MOREX.r3.1HG0000870
chr1H:1925854:A:G	Common;J247		HORVU1Hr1G000720.3 3-UTR INDEL|SNP	HORVU.MOREX.r3.1HG0000870
chr1H:1925863:T:C	Common;J247		HORVU1Hr1G000720.3 3-UTR INDEL|SNP	HORVU.MOREX.r3.1HG0000870
chr1H:1925914:C:A	Common;J247		HORVU1Hr1G000720.3 3-UTR INDEL|SNP	HORVU.MOREX.r3.1HG0000870
chr1H:1925975:T:C	Common;J247		HORVU1Hr1G000720.3 3-UTR INDEL|SNP	HORVU.MOREX.r3.1HG0000870
chr1H:1926031:C:T	Common;J247		HORVU1Hr1G000720.3 3-UTR INDEL|SNP	HORVU.MOREX.r3.1HG0000870
chr1H:1928126:T:A	Common;J247		HORVU1Hr1G000720.3 3-UTR INDEL|SNP	HORVU.MOREX.r3.1HG0000870
chr1H:1928139:C:T	Common		HORVU1Hr1G000720.3 3-UTR INDEL|SNP	HORVU.MOREX.r3.1HG0000870
chr1H:1928221:A:C	Common;J247		HORVU1Hr1G000720.3 3-UTR INDEL|SNP	HORVU.MOREX.r3.1HG0000870
chr1H:1928428:C:T	Common;J247		HORVU1Hr1G000720.3 3-UTR INDEL|SNP	HORVU.MOREX.r3.1HG0000870
chr1H:1928488:G:C	Common;J247		HORVU1Hr1G000720.3 3-UTR INDEL|SNP	HORVU.MOREX.r3.1HG0000870
chr1H:2199920:C:T	Common		HORVU1Hr1G000810.1 3-UTR INDEL|SNP	HORVU.MOREX.r3.1HG0000950
chr1H:2200042:C:T	Common;J247		Same-Sense SNP: HORVU1Hr1G000810.1 AAG>AAA; K|Lys 3156	HORVU.MOREX.r3.1HG0000950
chr1H:2200153:C:T	Common;J247		Same-Sense SNP: HORVU1Hr1G000810.1 GTG>GTA; V|Val 3045	HORVU.MOREX.r3.1HG0000950
chr1H:2200469:T:G	Common;J247		Non-Sense SNP: HORVU1Hr1G000810.1 GAA>GCA; E|Glu 2843 A|Ala	HORVU.MOREX.r3.1HG0000950
chr1H:2200571:C:T	Common		Non-Sense SNP: HORVU1Hr1G000810.1 CGT>CAT; R|Arg 2741 H|His	HORVU.MOREX.r3.1HG0000950
chr1H:2200572:G:C	Common;J247		Non-Sense SNP: HORVU1Hr1G000810.1 CGT>GGT; R|Arg 2740 G|Gly	HORVU.MOREX.r3.1HG0000950
chr1H:2237387:C:A	Common;J247		HORVU1Hr1G000830.1 5-UTR INDEL|SNP	HORVU.MOREX.r3.1HG0000990
chr1H:2237444:T:C	Common;J247		HORVU1Hr1G000830.1 5-UTR INDEL|SNP	HORVU.MOREX.r3.1HG0000990
chr1H:2237865:A:G	Common;J247		HORVU1Hr1G000830.1 5-UTR INDEL|SNP	HORVU.MOREX.r3.1HG0000990
chr1H:2237932:G:A	Common;J247		HORVU1Hr1G000830.1 5-UTR INDEL|SNP	HORVU.MOREX.r3.1HG0000990
chr1H:2238199:C:T	Common;J247		HORVU1Hr1G000830.1 5-UTR INDEL|SNP	HORVU.MOREX.r3.1HG0000990
chr1H:2238303:T:C	Common;J247		HORVU1Hr1G000830.1 5-UTR INDEL|SNP	HORVU.MOREX.r3.1HG0000990
chr1H:2238354:G:A	J247		HORVU1Hr1G000830.1 5-UTR INDEL|SNP	HORVU.MOREX.r3.1HG0000990
chr1H:2238366:G:A	J247		HORVU1Hr1G000830.1 5-UTR INDEL|SNP	HORVU.MOREX.r3.1HG0000990
chr1H:2238457:G:C	J247		HORVU1Hr1G000830.1 5-UTR INDEL|SNP	HORVU.MOREX.r3.1HG0000990
chr1H:2429710:C:T	Common		intergenic INDEL|SNP	#N/A
chr1H:2429740:A:G	Common;J247		intergenic INDEL|SNP	#N/A
chr1H:2429765:A:G	Common;J247		HORVU1Hr1G000930.1 3-UTR INDEL|SNP	#N/A
chr1H:2429801:C:T	Common;J247		HORVU1Hr1G000930.1 3-UTR INDEL|SNP	#N/A
chr1H:2429834:G:A	Common;J247		HORVU1Hr1G000930.1 3-UTR INDEL|SNP	#N/A
chr1H:2429891:G:C	Common;J247		Non-Sense SNP: HORVU1Hr1G000930.1 GAC>GAG; D|Asp 498 E|Glu	#N/A
chr1H:2430055:G:C	J247		Non-Sense SNP: HORVU1Hr1G000930.1 CCT>GCT; P|Pro 334 A|Ala	#N/A
chr1H:2430088:C:G	Common		Non-Sense SNP: HORVU1Hr1G000930.1 GTA>CTA; V|Val 301 L|Leu	#N/A
chr1H:2430129:C:T	J247		Non-Sense SNP: HORVU1Hr1G000930.1 CGA>CAA; R|Arg 260 Q|Gln	#N/A
chr1H:2430132:T:A	J247		Non-Sense SNP: HORVU1Hr1G000930.1 CAA>CTA; Q|Gln 257 L|Leu	#N/A
chr1H:2430136:G:A	J247		Non-Sense SNP: HORVU1Hr1G000930.1 CCC>TCC; P|Pro 253 S|Ser	#N/A
chr1H:2430148:A:G	Common;J247		Same-Sense SNP: HORVU1Hr1G000930.1 TTG>CTG; L|Leu 241	#N/A
chr1H:2430151:C:T	J247		Non-Sense SNP: HORVU1Hr1G000930.1 GTC>ATC; V|Val 238 I|Ile	#N/A
chr1H:2430172:A:G	Common;J247		Non-Sense SNP: HORVU1Hr1G000930.1 TGT>CGT; C|Cys 217 R|Arg	#N/A
chr1H:2430187:A:G	Common		Non-Sense SNP: HORVU1Hr1G000930.1 TGC>CGC; C|Cys 202 R|Arg	#N/A
chr1H:2430190:A:T	J247		Non-Sense SNP: HORVU1Hr1G000930.1 TTC>ATC; F|Phe 199 I|Ile	#N/A
chr1H:2430230:T:C	Common;J247		Same-Sense SNP: HORVU1Hr1G000930.1 CAA>CAG; Q|Gln 159	#N/A
chr1H:2430254:C:T	J247		Same-Sense SNP: HORVU1Hr1G000930.1 GAG>GAA; E|Glu 135	#N/A
chr1H:2430256:C:G	Common;J247		Non-Sense SNP: HORVU1Hr1G000930.1 GAG>CAG; E|Glu 133 Q|Gln	#N/A
chr1H:2430308:C:T	J247		Same-Sense SNP: HORVU1Hr1G000930.1 CAG>CAA; Q|Gln 81	#N/A
chr1H:2430330:A:G	Common;J247		Non-Sense SNP: HORVU1Hr1G000930.1 CTA>CCA; L|Leu 59 P|Pro	#N/A
chr1H:2430424:A:G	Common;J247		HORVU1Hr1G000930.1 5-UTR INDEL|SNP	#N/A
chr1H:2430429:T:G	Common;J247		HORVU1Hr1G000930.1 5-UTR INDEL|SNP	#N/A
chr1H:2430447:A:G	Common;J247		HORVU1Hr1G000930.1 5-UTR INDEL|SNP	#N/A
chr1H:2430468:G:C	Common		HORVU1Hr1G000930.1 5-UTR INDEL|SNP	#N/A
chr1H:2430486:A:G	Common		HORVU1Hr1G000930.1 5-UTR INDEL|SNP	#N/A
chr1H:2430559:T:G	Common;J247		HORVU1Hr1G000930.1 5-UTR INDEL|SNP	#N/A
chr1H:2430589:C:G	Common;J247		HORVU1Hr1G000930.1 5-UTR INDEL|SNP	#N/A
chr1H:2430595:A:G	Common;J247		HORVU1Hr1G000930.1 5-UTR INDEL|SNP	#N/A
chr1H:2430596:A:T	Common;J247		HORVU1Hr1G000930.1 5-UTR INDEL|SNP	#N/A
chr1H:2430599:A:G	Common;J247		HORVU1Hr1G000930.1 5-UTR INDEL|SNP	#N/A
chr1H:2430737:C:G	Common		HORVU1Hr1G000930.1 5-UTR INDEL|SNP	#N/A
chr1H:2430752:C:T	Common;J247		HORVU1Hr1G000930.1 5-UTR INDEL|SNP	#N/A
chr1H:2430785:C:T	Common		HORVU1Hr1G000930.1 5-UTR INDEL|SNP	#N/A
chr1H:2430810:A:G	Common;J247		HORVU1Hr1G000930.1 5-UTR INDEL|SNP	#N/A
chr1H:2471820:C:T	Common;J247		HORVU1Hr1G000940.1 3-UTR INDEL|SNP	HORVU.MOREX.r3.1HG0001120
chr1H:2471837:T:C	Common;J247		HORVU1Hr1G000940.1 3-UTR INDEL|SNP	HORVU.MOREX.r3.1HG0001120
chr1H:2474981:A:G	Common;J247		HORVU1Hr1G000940.2 5-UTR INDEL|SNP	HORVU.MOREX.r3.1HG0001120
chr1H:2474991:G:C	Common;J247		HORVU1Hr1G000940.2 5-UTR INDEL|SNP	HORVU.MOREX.r3.1HG0001120
chr1H:2474994:T:C	Common;J247		HORVU1Hr1G000940.2 5-UTR INDEL|SNP	HORVU.MOREX.r3.1HG0001120
chr1H:2475042:A:G	J247		HORVU1Hr1G000940.2 5-UTR INDEL|SNP	HORVU.MOREX.r3.1HG0001120
chr1H:2475078:T:C	Common;J247		HORVU1Hr1G000940.2 5-UTR INDEL|SNP	HORVU.MOREX.r3.1HG0001120
chr1H:2477102:A:G	Common;J247		HORVU1Hr1G000960.1 3-UTR INDEL|SNP	HORVU.MOREX.r3.1HG0001130
chr1H:2477112:G:A	Common;J247		HORVU1Hr1G000960.1 3-UTR INDEL|SNP	HORVU.MOREX.r3.1HG0001130
chr1H:2477171:T:G	Common;J247		HORVU1Hr1G000960.1 3-UTR INDEL|SNP	HORVU.MOREX.r3.1HG0001130
chr1H:2477172:C:T	Common;J247		HORVU1Hr1G000960.1 3-UTR INDEL|SNP	HORVU.MOREX.r3.1HG0001130
chr1H:2477206:A:C	Common;J247		HORVU1Hr1G000960.1 3-UTR INDEL|SNP	HORVU.MOREX.r3.1HG0001130
chr1H:2477345:G:A	Common;J247		HORVU1Hr1G000960.1 3-UTR INDEL|SNP	HORVU.MOREX.r3.1HG0001130
chr1H:2477451:G:A	Common		HORVU1Hr1G000960.1 3-UTR INDEL|SNP	HORVU.MOREX.r3.1HG0001130
chr1H:2477492:A:G	Common;J247		HORVU1Hr1G000960.1 3-UTR INDEL|SNP	HORVU.MOREX.r3.1HG0001130
chr1H:2477521:C:G	Common;J247		Non-Sense SNP: HORVU1Hr1G000960.1 GGA>GCA; G|Gly 1355 A|Ala	HORVU.MOREX.r3.1HG0001130
chr1H:2477559:A:G	Common;J247		Same-Sense SNP: HORVU1Hr1G000960.1 GAT>GAC; D|Asp 1317	HORVU.MOREX.r3.1HG0001130
chr1H:2477739:C:T	Common;J247		Same-Sense SNP: HORVU1Hr1G000960.1 GCG>GCA; A|Ala 1242	HORVU.MOREX.r3.1HG0001130
chr1H:2478272:T:C	Common;J247		Same-Sense SNP: HORVU1Hr1G000960.1 CAA>CAG; Q|Gln 1053	HORVU.MOREX.r3.1HG0001130
chr1H:2480166:A:G	Common;J247		Same-Sense SNP: HORVU1Hr1G000960.1 TCT>TCC; S|Ser 462	HORVU.MOREX.r3.1HG0001130
chr1H:2480178:A:G	Common;J247		Same-Sense SNP: HORVU1Hr1G000960.1 TCT>TCC; S|Ser 450	HORVU.MOREX.r3.1HG0001130
chr1H:2480181:T:C	Common;J247		Same-Sense SNP: HORVU1Hr1G000960.1 GAA>GAG; E|Glu 447	HORVU.MOREX.r3.1HG0001130
chr1H:2480210:G:C	Common;J247		Non-Sense SNP: HORVU1Hr1G000960.1 CTT>GTT; L|Leu 418 V|Val	HORVU.MOREX.r3.1HG0001130
chr1H:2481129:G:A	Common;J247		HORVU1Hr1G000960.1 5-UTR INDEL|SNP	HORVU.MOREX.r3.1HG0001130
chr1H:2488910:G:C	Common		intergenic INDEL|SNP	#N/A
chr1H:2508639:C:G	Common		intergenic INDEL|SNP	#N/A
chr1H:2509233:G:C	Common;J247		intergenic INDEL|SNP	#N/A
chr1H:2511320:G:C	Common;J247		HORVU1Hr1G000990.1 3-UTR INDEL|SNP	#N/A
chr1H:2511523:A:G	Common;J247		Same-Sense SNP: HORVU1Hr1G000990.1 TTG>CTG; L|Leu 739	#N/A
chr1H:2513854:G:C	Common;J247		HORVU1Hr1G000990.1 intronic SNP	#N/A
chr1H:2514191:A:G	Common;J247		HORVU1Hr1G000990.1 intronic SNP	#N/A
chr1H:2514540:C:T	Common		Same-Sense SNP: HORVU1Hr1G000990.1 CAG>CAA; Q|Gln 390	#N/A
chr1H:2519739:C:G	Common		intergenic INDEL|SNP	#N/A
chr1H:2523832:G:C	Common		intergenic INDEL|SNP	#N/A
chr1H:2523909:T:C	J247		intergenic INDEL|SNP	#N/A
chr1H:2524902:G:C	Common;J247		Non-Sense SNP: HORVU1Hr1G001020.1 GTG>CTG; V|Val 175 L|Leu	HORVU.MOREX.r3.1HG0001110
chr1H:2525325:T:C	Common;J247		Same-Sense SNP: HORVU1Hr1G001020.1 TTG>CTG; L|Leu 598	HORVU.MOREX.r3.1HG0001110
chr1H:2525528:C:G	Common;J247		HORVU1Hr1G001020.2 3-UTR INDEL|SNP	HORVU.MOREX.r3.1HG0001110
chr1H:2525687:T:A	Common;J247		intergenic INDEL|SNP	#N/A
chr1H:2532071:T:C	Common;J247		intergenic INDEL|SNP	#N/A
chr1H:2532096:G:A	Common		intergenic INDEL|SNP	#N/A
chr1H:2532129:G:A	Common;J247		intergenic INDEL|SNP	#N/A
chr1H:2532144:G:C	Common;J247		intergenic INDEL|SNP	#N/A
chr1H:2532282:T:C	J247		intergenic INDEL|SNP	#N/A
chr1H:2532285:T:A	Common;J247		intergenic INDEL|SNP	#N/A
chr1H:2532286:T:C	Common;J247		intergenic INDEL|SNP	#N/A
chr1H:2532292:G:C	Common;J247		intergenic INDEL|SNP	#N/A
chr1H:2532322:A:C	Common;J247		intergenic INDEL|SNP	#N/A
chr1H:2578670:G:C	Common		Same-Sense SNP: HORVU1Hr1G001080.1 TCC>TCG; S|Ser 144	#N/A
chr1H:2578688:T:A	J247		Same-Sense SNP: HORVU1Hr1G001080.1 TCA>TCT; S|Ser 126	#N/A
chr1H:2579300:A:G	Common		Same-Sense SNP: HORVU1Hr1G000990.6 TTG>CTG; L|Leu 163	#N/A
chr1H:2588932:G:T	Common;J247		HORVU1Hr1G001090.2 3-UTR INDEL|SNP	HORVU.MOREX.r3.1HG0001150
chr1H:2589411:A:G	Common;J247		HORVU1Hr1G001090.2 3-UTR INDEL|SNP	HORVU.MOREX.r3.1HG0001150
chr1H:2589532:G:T	Common;J247		HORVU1Hr1G001090.2 3-UTR INDEL|SNP	HORVU.MOREX.r3.1HG0001150
chr1H:2650018:G:T	J247		Non-Sense SNP: HORVU1Hr1G001120.1 CAG>CAT; Q|Gln 282 H|His	#N/A
chr1H:2650533:C:A	J247		Non-Sense SNP: HORVU1Hr1G001120.1 ACT>AAT; T|Thr 797 N|Asn	#N/A
chr1H:2659561:T:A	Common;J247		HORVU1Hr1G001120.2 intronic SNP	#N/A
chr1H:2659774:T:C	Common;J247		HORVU1Hr1G001120.2 intronic SNP	#N/A
chr1H:2659938:T:A	Common;J247		HORVU1Hr1G001120.2 intronic SNP	#N/A
chr1H:2660011:C:G	Common;J247		HORVU1Hr1G001120.2 intronic SNP	#N/A
chr1H:2660254:C:G	Common;J247		HORVU1Hr1G001120.2 intronic SNP	#N/A
chr1H:2660259:G:A	Common;J247		HORVU1Hr1G001120.2 intronic SNP	#N/A
chr1H:2762355:C:T	J247		HORVU1Hr1G001120.2 intronic SNP	#N/A
chr1H:2762373:C:T	J247		HORVU1Hr1G001120.2 intronic SNP	#N/A
chr1H:2762382:G:A	J247		HORVU1Hr1G001120.2 intronic SNP	#N/A
chr1H:2762394:G:C	J247		HORVU1Hr1G001120.2 intronic SNP	#N/A
chr1H:2762400:G:A	J247		HORVU1Hr1G001120.2 intronic SNP	#N/A
chr1H:2762403:G:A	J247		HORVU1Hr1G001120.2 intronic SNP	#N/A
chr1H:2762515:C:A	J247		HORVU1Hr1G001120.2 intronic SNP	#N/A
chr1H:2762518:G:A	J247		HORVU1Hr1G001120.2 intronic SNP	#N/A
chr1H:2762541:C:T	J247		HORVU1Hr1G001120.2 intronic SNP	#N/A
chr1H:2762602:A:C	J247		HORVU1Hr1G001120.2 intronic SNP	#N/A
chr1H:2762905:C:T	Common		HORVU1Hr1G001120.2 intronic SNP	#N/A
chr1H:2763335:A:G	SAC		HORVU1Hr1G001120.2 3-UTR INDEL|SNP	#N/A
chr1H:2768929:C:T	J247		Non-Sense SNP: HORVU1Hr1G001200.1 CGT>TGT; R|Arg 286 C|Cys	#N/A
chr1H:2768944:A:C	Common;J247		Same-Sense SNP: HORVU1Hr1G001200.1 AGG>CGG; R|Arg 301	#N/A
chr1H:2768945:G:A	J247		Non-Sense SNP: HORVU1Hr1G001200.1 AGG>AAG; R|Arg 302 K|Lys	#N/A
chr1H:2768962:G:T	J247		Non-Sense SNP: HORVU1Hr1G001200.1 GCC>TCC; A|Ala 319 S|Ser	#N/A
chr1H:2768988:G:C	J247		Non-Sense SNP: HORVU1Hr1G001200.1 CAG>CAC; Q|Gln 345 H|His	#N/A
chr1H:2769186:G:A	J247		HORVU1Hr1G001200.1 intronic SNP	#N/A
chr1H:2769206:G:C	J247		HORVU1Hr1G001200.1 intronic SNP	#N/A
chr1H:2769219:G:A	J247		HORVU1Hr1G001200.1 intronic SNP	#N/A
chr1H:2769302:A:G	J247		HORVU1Hr1G001200.1 intronic SNP	#N/A
chr1H:2769423:G:A	Common		HORVU1Hr1G001200.1 intronic SNP	#N/A
chr1H:2769478:G:A	J247		HORVU1Hr1G001200.1 intronic SNP	#N/A
chr1H:2769587:T:C	Common;J247		Non-Sense SNP: HORVU1Hr1G001200.1 TCT>CCT; S|Ser 397 P|Pro	#N/A
chr1H:2769597:G:A	J247		Non-Sense SNP: HORVU1Hr1G001200.1 TGG>TAG; W|Trp 407 *|Stp	#N/A
chr1H:2769673:C:T	Common		Same-Sense SNP: HORVU1Hr1G001200.1 ACC>ACT; T|Thr 483	#N/A
chr1H:2769698:A:G	Common		Non-Sense SNP: HORVU1Hr1G001200.1 ACG>GCG; T|Thr 508 A|Ala	#N/A
chr1H:2769712:C:T	J247		Same-Sense SNP: HORVU1Hr1G001200.1 GCC>GCT; A|Ala 522	#N/A
chr1H:2769790:C:G	J247		Same-Sense SNP: HORVU1Hr1G001200.1 GCC>GCG; A|Ala 600	#N/A
chr1H:2769820:A:G	Common;J247		Same-Sense SNP: HORVU1Hr1G001200.1 ACA>ACG; T|Thr 630	#N/A
chr1H:2769928:C:T	J247		intergenic INDEL|SNP	#N/A
chr1H:2769939:T:C	Common;J247		intergenic INDEL|SNP	#N/A
chr1H:2769959:A:T	SUC		intergenic INDEL|SNP	#N/A
chr1H:2815497:G:T	J247		Non-Sense SNP: HORVU1Hr1G000990.9 CTG>ATG; L|Leu 385 M|Met	#N/A
chr1H:2815501:C:G	J247		Non-Sense SNP: HORVU1Hr1G000990.9 AGG>AGC; R|Arg 381 S|Ser	#N/A
chr1H:2815502:C:T	J247		Non-Sense SNP: HORVU1Hr1G000990.9 AGG>AAG; R|Arg 380 K|Lys	#N/A
chr1H:2815503:T:C	J247		Non-Sense SNP: HORVU1Hr1G000990.9 AGG>GGG; R|Arg 379 G|Gly	#N/A
chr1H:2815510:C:T	J247		Same-Sense SNP: HORVU1Hr1G000990.9 CCG>CCA; P|Pro 372	#N/A
chr1H:2815523:C:T	J247		Non-Sense SNP: HORVU1Hr1G000990.9 AGT>AAT; S|Ser 359 N|Asn	#N/A
chr1H:2815601:G:A	J247		Non-Sense SNP: HORVU1Hr1G000990.9 GCT>GTT; A|Ala 281 V|Val	#N/A
chr1H:2815606:C:T	J247		Same-Sense SNP: HORVU1Hr1G000990.9 CAG>CAA; Q|Gln 276	#N/A
chr1H:2815609:C:T	J247		Same-Sense SNP: HORVU1Hr1G000990.9 CCG>CCA; P|Pro 273	#N/A
chr1H:2815622:T:G	J247		Non-Sense SNP: HORVU1Hr1G000990.9 CAA>CCA; Q|Gln 260 P|Pro	#N/A
chr1H:2815623:G:C	J247		Non-Sense SNP: HORVU1Hr1G000990.9 CAA>GAA; Q|Gln 259 E|Glu	#N/A
chr1H:2815632:C:G	J247		Non-Sense SNP: HORVU1Hr1G000990.9 GTT>CTT; V|Val 250 L|Leu	#N/A
chr1H:2815677:G:C	J247		Non-Sense SNP: HORVU1Hr1G000990.9 CAG>GAG; Q|Gln 205 E|Glu	#N/A
chr1H:2815696:T:G	J247		Same-Sense SNP: HORVU1Hr1G000990.9 CCA>CCC; P|Pro 186	#N/A
chr1H:2815718:A:G	J247		HORVU1Hr1G000990.8 5-UTR INDEL|SNP	#N/A
chr1H:2815720:C:T	J247		HORVU1Hr1G000990.8 5-UTR INDEL|SNP	#N/A
chr1H:2815724:T:A	J247		HORVU1Hr1G000990.8 5-UTR INDEL|SNP	#N/A
chr1H:2815728:G:A	J247		HORVU1Hr1G000990.8 5-UTR INDEL|SNP	#N/A
chr1H:2815743:A:C	J247		HORVU1Hr1G000990.9 intronic SNP	#N/A
chr1H:2815750:A:G	Common		HORVU1Hr1G000990.9 intronic SNP	#N/A
chr1H:2815767:T:C	J247		HORVU1Hr1G000990.9 intronic SNP	#N/A
chr1H:2815777:A:G	Common		HORVU1Hr1G000990.9 intronic SNP	#N/A
chr1H:2815845:G:A	J247		Non-Sense SNP: HORVU1Hr1G000990.9 TCG>TTG; S|Ser 164 L|Leu	#N/A
chr1H:2815847:T:C	J247		Same-Sense SNP: HORVU1Hr1G000990.9 CAA>CAG; Q|Gln 162	#N/A
chr1H:2815851:T:A	J247		Non-Sense SNP: HORVU1Hr1G000990.9 CAA>CTA; Q|Gln 158 L|Leu	#N/A
chr1H:2815854:A:G	Common		Non-Sense SNP: HORVU1Hr1G000990.9 CTC>CCC; L|Leu 155 P|Pro	#N/A
chr1H:2815867:G:A	J247		Same-Sense SNP: HORVU1Hr1G000990.9 CTG>TTG; L|Leu 142	#N/A
chr1H:2815868:G:A	J247		Same-Sense SNP: HORVU1Hr1G000990.9 TTC>TTT; F|Phe 141	#N/A
chr1H:2815870:A:C	J247		Non-Sense SNP: HORVU1Hr1G000990.9 TTC>GTC; F|Phe 139 V|Val	#N/A
chr1H:2815904:A:G	Common		Same-Sense SNP: HORVU1Hr1G000990.9 CGT>CGC; R|Arg 105	#N/A
chr1H:2815909:A:T	J247		Non-Sense SNP: HORVU1Hr1G000990.9 TTC>ATC; F|Phe 100 I|Ile	#N/A
chr1H:2815925:G:C	Common		Same-Sense SNP: HORVU1Hr1G000990.9 CCC>CCG; P|Pro 84	#N/A
chr1H:2815934:T:C	J247		Same-Sense SNP: HORVU1Hr1G000990.9 CAA>CAG; Q|Gln 75	#N/A
chr1H:2815948:C:G	Common		Non-Sense SNP: HORVU1Hr1G000990.9 GAA>CAA; E|Glu 61 Q|Gln	#N/A
chr1H:2815986:G:A	J247		Non-Sense SNP: HORVU1Hr1G000990.9 TCG>TTG; S|Ser 23 L|Leu	#N/A
chr1H:2815994:G:A	Common		Same-Sense SNP: HORVU1Hr1G000990.9 ATC>ATT; I|Ile 15	#N/A
chr1H:2815998:C:A	Common		Non-Sense SNP: HORVU1Hr1G000990.9 CGT>CTT; R|Arg 11 L|Leu	#N/A
chr1H:2816010:G:C	Common		Non-Sense SNP: HORVU1Hr1G000990.10 CCA>CGA; P|Pro 437 R|Arg	#N/A
chr1H:2816015:A:G	Common		Same-Sense SNP: HORVU1Hr1G000990.10 CCT>CCC; P|Pro 432	#N/A
chr1H:2816024:C:T	J247		Same-Sense SNP: HORVU1Hr1G000990.10 CAG>CAA; Q|Gln 423	#N/A
chr1H:2816066:A:T	J247		Same-Sense SNP: HORVU1Hr1G000990.10 ATT>ATA; I|Ile 381	#N/A
chr1H:2816084:T:G	Common		Non-Sense SNP: HORVU1Hr1G000990.10 CAA>CAC; Q|Gln 363 H|His	#N/A
chr1H:2816085:T:G	Common		Non-Sense SNP: HORVU1Hr1G000990.10 CAA>CCA; Q|Gln 362 P|Pro	#N/A
chr1H:2816111:G:A	J247		Same-Sense SNP: HORVU1Hr1G000990.10 TAC>TAT; Y|Tyr 336	#N/A
chr1H:2816215:T:G	J247		Non-Sense SNP: HORVU1Hr1G000990.10 AAA>CAA; K|Lys 232 Q|Gln	#N/A
chr1H:2816299:C:T	J247		Non-Sense SNP: HORVU1Hr1G000990.10 GTC>ATC; V|Val 148 I|Ile	#N/A
chr1H:2816324:C:T	J247		Same-Sense SNP: HORVU1Hr1G000990.10 CCG>CCA; P|Pro 123	#N/A
chr1H:2816326:G:A	J247		Non-Sense SNP: HORVU1Hr1G000990.10 CCG>TCG; P|Pro 121 S|Ser	#N/A
chr1H:2816346:T:A	J247		Non-Sense SNP: HORVU1Hr1G000990.10 TAT>TTT; Y|Tyr 101 F|Phe	#N/A
chr1H:2816417:C:T	J247		Same-Sense SNP: HORVU1Hr1G000990.10 GCG>GCA; A|Ala 30	#N/A
chr1H:2817233:A:G	Common		intergenic INDEL|SNP	#N/A
chr1H:2817238:G:A	Common		intergenic INDEL|SNP	#N/A
chr1H:2817243:A:T	J247		intergenic INDEL|SNP	#N/A
chr1H:2817397:G:C	Common		intergenic INDEL|SNP	#N/A
chr1H:2817403:A:C	Common		intergenic INDEL|SNP	#N/A
chr1H:2817416:A:T	Common		intergenic INDEL|SNP	#N/A
chr1H:2817418:A:C	Common		intergenic INDEL|SNP	#N/A
chr1H:2817956:C:T	Common		intergenic INDEL|SNP	#N/A
chr1H:2817980:T:C	Common		intergenic INDEL|SNP	#N/A
chr1H:2818096:C:T	Common		intergenic INDEL|SNP	#N/A
chr1H:2818098:A:G	Common		intergenic INDEL|SNP	#N/A
chr1H:2818099:T:C	Common		intergenic INDEL|SNP	#N/A
chr1H:2818113:T:C	Common		intergenic INDEL|SNP	#N/A
chr1H:2818133:T:C	J247		intergenic INDEL|SNP	#N/A
chr1H:2818135:G:A	J247		intergenic INDEL|SNP	#N/A
chr1H:2926879:T:C	J247		intergenic INDEL|SNP	#N/A
chr1H:2926880:G:A	J247		intergenic INDEL|SNP	#N/A
chr1H:2926883:G:A	J247		intergenic INDEL|SNP	#N/A
chr1H:2926902:T:C	Common		intergenic INDEL|SNP	#N/A
chr1H:2926911:T:C	J247		intergenic INDEL|SNP	#N/A
chr1H:2926964:A:C	J247		intergenic INDEL|SNP	#N/A
chr1H:2926965:T:A	J247		intergenic INDEL|SNP	#N/A
chr1H:2926966:A:T	J247		intergenic INDEL|SNP	#N/A
chr1H:2926987:T:A	J247		intergenic INDEL|SNP	#N/A
chr1H:2926988:T:C	J247		intergenic INDEL|SNP	#N/A
chr1H:2927037:A:C	Common		intergenic INDEL|SNP	#N/A
chr1H:2927045:G:C	J247		intergenic INDEL|SNP	#N/A
chr1H:2927071:A:T	J247		intergenic INDEL|SNP	#N/A
chr1H:2927089:G:C	Common		intergenic INDEL|SNP	#N/A
chr1H:2927091:C:T	J247		intergenic INDEL|SNP	#N/A
chr1H:2927093:A:G	J247		intergenic INDEL|SNP	#N/A
chr1H:2927149:G:A	Common		intergenic INDEL|SNP	#N/A
chr1H:2927164:A:T	J247		intergenic INDEL|SNP	#N/A
chr1H:2927185:C:A	Common		intergenic INDEL|SNP	#N/A
chr1H:2927186:A:G	Common		intergenic INDEL|SNP	#N/A
chr1H:2927188:G:A	Common		intergenic INDEL|SNP	#N/A
chr1H:2938589:T:C	Common		intergenic INDEL|SNP	#N/A
chr1H:2938607:T:A	J247		intergenic INDEL|SNP	#N/A
chr1H:2938608:G:A	Common		intergenic INDEL|SNP	#N/A
chr1H:2938609:C:G	J247		intergenic INDEL|SNP	#N/A
chr1H:2938611:C:T	J247		intergenic INDEL|SNP	#N/A
chr1H:2938616:C:T	Common		intergenic INDEL|SNP	#N/A
chr1H:2938628:G:T	J247		intergenic INDEL|SNP	#N/A
chr1H:2938640:A:T	J247		intergenic INDEL|SNP	#N/A
chr1H:2938804:A:C	J247		intergenic INDEL|SNP	#N/A
chr1H:2938828:A:G	J247		intergenic INDEL|SNP	#N/A
chr1H:2938867:A:T	J247		intergenic INDEL|SNP	#N/A
chr1H:2938876:C:T	J247		intergenic INDEL|SNP	#N/A
chr1H:2938881:C:A	J247		intergenic INDEL|SNP	#N/A
chr1H:2938909:T:C	J247		intergenic INDEL|SNP	#N/A
chr1H:2938913:A:T	Common		intergenic INDEL|SNP	#N/A
chr1H:2938921:C:G	J247		intergenic INDEL|SNP	#N/A
chr1H:2938926:G:A	J247		intergenic INDEL|SNP	#N/A
chr1H:2938963:C:A	J247		intergenic INDEL|SNP	#N/A
chr1H:2938964:A:G	J247		intergenic INDEL|SNP	#N/A
chr1H:2939030:A:G	Common		intergenic INDEL|SNP	#N/A
chr1H:2939031:T:C	Common		intergenic INDEL|SNP	#N/A
chr1H:2939034:A:C	Common		intergenic INDEL|SNP	#N/A
chr1H:2939077:G:A	Common		intergenic INDEL|SNP	#N/A
chr1H:2939103:A:G	J247		intergenic INDEL|SNP	#N/A
chr1H:2939147:A:G	Common		intergenic INDEL|SNP	#N/A
chr1H:3090886:C:T	Common;J247		Same-Sense SNP: HORVU1Hr1G001350.1 TTC>TTT; F|Phe 12	#N/A
chr1H:3090913:G:A	Common;J247		Same-Sense SNP: HORVU1Hr1G001350.1 GCG>GCA; A|Ala 39	#N/A
chr1H:3091010:C:T	Common;J247		Non-Sense SNP: HORVU1Hr1G001350.1 CCA>TCA; P|Pro 136 S|Ser	#N/A
chr1H:3091066:G:A	Common;J247		Same-Sense SNP: HORVU1Hr1G001350.1 CAG>CAA; Q|Gln 192	#N/A
chr1H:3091118:T:C	Common;J247		Non-Sense SNP: HORVU1Hr1G001350.1 TCA>CCA; S|Ser 244 P|Pro	#N/A
chr1H:3091194:C:T	Common;J247		Non-Sense SNP: HORVU1Hr1G001350.1 CCA>CTA; P|Pro 320 L|Leu	#N/A
chr1H:3091253:A:C	Common		Non-Sense SNP: HORVU1Hr1G001350.1 ATA>CTA; I|Ile 379 L|Leu	#N/A
chr1H:3091298:T:C	Common		Non-Sense SNP: HORVU1Hr1G001350.1 TCA>CCA; S|Ser 424 P|Pro	#N/A
chr1H:3091349:G:C	Common;J247		Non-Sense SNP: HORVU1Hr1G001350.1 GTT>CTT; V|Val 475 L|Leu	#N/A
chr1H:3091363:A:G	Common		Same-Sense SNP: HORVU1Hr1G001350.1 TCA>TCG; S|Ser 489	#N/A
chr1H:3091487:C:G	Common		Non-Sense SNP: HORVU1Hr1G001350.1 CAA>GAA; Q|Gln 613 E|Glu	#N/A
chr1H:3091675:A:G	Common;J247		Same-Sense SNP: HORVU1Hr1G001350.1 CTA>CTG; L|Leu 801	#N/A
chr1H:3091714:A:G	Common		Same-Sense SNP: HORVU1Hr1G001350.1 TTA>TTG; L|Leu 840	#N/A
chr1H:3091793:C:G	Common;J247		HORVU1Hr1G001350.1 3-UTR INDEL|SNP	#N/A
chr1H:3091798:G:C	Common;J247		HORVU1Hr1G001350.1 3-UTR INDEL|SNP	#N/A
chr1H:3091851:A:G	Common;J247		HORVU1Hr1G001350.1 3-UTR INDEL|SNP	#N/A
chr1H:3091913:C:T	Common		HORVU1Hr1G001350.1 3-UTR INDEL|SNP	#N/A
chr1H:3091945:C:G	Common		intergenic INDEL|SNP	#N/A
chr1H:3091957:T:C	Common		intergenic INDEL|SNP	#N/A
chr1H:3091958:T:A	Common		intergenic INDEL|SNP	#N/A
chr1H:3142555:A:G	Common		intergenic INDEL|SNP	#N/A
chr1H:3252771:C:T	J247		Same-Sense SNP: HORVU1Hr1G001420.1 CTC>CTT; L|Leu 30	HORVU.MOREX.r3.1HG0001420
chr1H:3252780:G:A	J247		Same-Sense SNP: HORVU1Hr1G001420.1 GCG>GCA; A|Ala 39	HORVU.MOREX.r3.1HG0001420
chr1H:3252792:G:C	J247		Same-Sense SNP: HORVU1Hr1G001420.1 ACG>ACC; T|Thr 51	HORVU.MOREX.r3.1HG0001420
chr1H:3252798:G:A	J247		Same-Sense SNP: HORVU1Hr1G001420.1 GCG>GCA; A|Ala 57	HORVU.MOREX.r3.1HG0001420
chr1H:3252801:G:A	J247		Same-Sense SNP: HORVU1Hr1G001420.1 CAG>CAA; Q|Gln 60	HORVU.MOREX.r3.1HG0001420
chr1H:3252854:C:A	J247		Non-Sense SNP: HORVU1Hr1G001420.1 CCA>CAA; P|Pro 113 Q|Gln	HORVU.MOREX.r3.1HG0001420
chr1H:3252911:T:A	Common		Non-Sense SNP: HORVU1Hr1G001420.1 CTA>CAA; L|Leu 170 Q|Gln	HORVU.MOREX.r3.1HG0001420
chr1H:3252928:C:A	J247		Non-Sense SNP: HORVU1Hr1G001420.1 CCC>ACC; P|Pro 187 T|Thr	HORVU.MOREX.r3.1HG0001420
chr1H:3252931:G:A	J247		Non-Sense SNP: HORVU1Hr1G001420.1 GTC>ATC; V|Val 190 I|Ile	HORVU.MOREX.r3.1HG0001420
chr1H:3252954:C:T	J247		Same-Sense SNP: HORVU1Hr1G001420.1 TAC>TAT; Y|Tyr 213	HORVU.MOREX.r3.1HG0001420
chr1H:3253015:A:C	Common;J247		Non-Sense SNP: HORVU1Hr1G001420.1 AAA>CAA; K|Lys 274 Q|Gln	HORVU.MOREX.r3.1HG0001420
chr1H:3253119:C:T	J247		Same-Sense SNP: HORVU1Hr1G001420.1 TAC>TAT; Y|Tyr 378	HORVU.MOREX.r3.1HG0001420
chr1H:3253123:C:A	Common;J247		Non-Sense SNP: HORVU1Hr1G001420.1 CCG>ACG; P|Pro 382 T|Thr	HORVU.MOREX.r3.1HG0001420
chr1H:3253129:C:A	J247		Non-Sense SNP: HORVU1Hr1G001420.1 CTG>ATG; L|Leu 388 M|Met	HORVU.MOREX.r3.1HG0001420
chr1H:3253145:A:C	J247		Non-Sense SNP: HORVU1Hr1G001420.1 CAA>CCA; Q|Gln 404 P|Pro	HORVU.MOREX.r3.1HG0001420
chr1H:3253146:A:C	J247		Non-Sense SNP: HORVU1Hr1G001420.1 CAA>CAC; Q|Gln 405 H|His	HORVU.MOREX.r3.1HG0001420
chr1H:3253155:T:A	J247		Non-Sense SNP: HORVU1Hr1G001420.1 CAT>CAA; H|His 414 Q|Gln	HORVU.MOREX.r3.1HG0001420
chr1H:3253219:C:G	J247		Non-Sense SNP: HORVU1Hr1G001420.1 CCA>GCA; P|Pro 478 A|Ala	HORVU.MOREX.r3.1HG0001420
chr1H:3253225:C:T	J247		Non-Sense SNP: HORVU1Hr1G001420.1 CCA>TCA; P|Pro 484 S|Ser	HORVU.MOREX.r3.1HG0001420
chr1H:3253236:C:T	Common;J247		Same-Sense SNP: HORVU1Hr1G001420.1 ATC>ATT; I|Ile 495	HORVU.MOREX.r3.1HG0001420
chr1H:3253239:T:A	J247		Same-Sense SNP: HORVU1Hr1G001420.1 GCT>GCA; A|Ala 498	HORVU.MOREX.r3.1HG0001420
chr1H:3253326:T:C	J247		Same-Sense SNP: HORVU1Hr1G001420.1 CGT>CGC; R|Arg 585	HORVU.MOREX.r3.1HG0001420
chr1H:3253376:T:C	Common;J247		Non-Sense SNP: HORVU1Hr1G001420.1 CTC>CCC; L|Leu 635 P|Pro	HORVU.MOREX.r3.1HG0001420
chr1H:3253383:A:G	J247		Same-Sense SNP: HORVU1Hr1G001420.1 CAA>CAG; Q|Gln 642	HORVU.MOREX.r3.1HG0001420
chr1H:3253420:G:C	Common;J247		Non-Sense SNP: HORVU1Hr1G001420.1 GGG>CGG; G|Gly 679 R|Arg	HORVU.MOREX.r3.1HG0001420
chr1H:3253421:G:A	Common;J247		Non-Sense SNP: HORVU1Hr1G001420.1 GGG>GAG; G|Gly 680 E|Glu	HORVU.MOREX.r3.1HG0001420
chr1H:3253426:C:G	J247		Non-Sense SNP: HORVU1Hr1G001420.1 CAG>GAG; Q|Gln 685 E|Glu	HORVU.MOREX.r3.1HG0001420
chr1H:3253428:G:A	J247		Same-Sense SNP: HORVU1Hr1G001420.1 CAG>CAA; Q|Gln 687	HORVU.MOREX.r3.1HG0001420
chr1H:3253471:G:C	J247		Non-Sense SNP: HORVU1Hr1G001420.1 GTT>CTT; V|Val 730 L|Leu	HORVU.MOREX.r3.1HG0001420
chr1H:3253476:C:T	Common;J247		Same-Sense SNP: HORVU1Hr1G001420.1 GGC>GGT; G|Gly 735	HORVU.MOREX.r3.1HG0001420
chr1H:3253481:A:C	J247		Non-Sense SNP: HORVU1Hr1G001420.1 CAA>CCA; Q|Gln 740 P|Pro	HORVU.MOREX.r3.1HG0001420
chr1H:3253502:C:T	J247		Non-Sense SNP: HORVU1Hr1G001420.1 GCT>GTT; A|Ala 761 V|Val	HORVU.MOREX.r3.1HG0001420
chr1H:3253521:G:A	J247		Same-Sense SNP: HORVU1Hr1G001420.1 CAG>CAA; Q|Gln 780	HORVU.MOREX.r3.1HG0001420
chr1H:3253530:G:A	J247		Same-Sense SNP: HORVU1Hr1G001420.1 CAG>CAA; Q|Gln 789	HORVU.MOREX.r3.1HG0001420
chr1H:3253542:G:A	J247		Same-Sense SNP: HORVU1Hr1G001420.1 ACG>ACA; T|Thr 801	HORVU.MOREX.r3.1HG0001420
chr1H:3253544:T:C	Common;J247		Non-Sense SNP: HORVU1Hr1G001420.1 ATT>ACT; I|Ile 803 T|Thr	HORVU.MOREX.r3.1HG0001420
chr1H:3253593:G:A	J247		Same-Sense SNP: HORVU1Hr1G001420.1 CCG>CCA; P|Pro 852	HORVU.MOREX.r3.1HG0001420
chr1H:3253600:A:G	J247		Non-Sense SNP: HORVU1Hr1G001420.1 AGG>GGG; R|Arg 859 G|Gly	HORVU.MOREX.r3.1HG0001420
chr1H:3253601:G:A	J247		Non-Sense SNP: HORVU1Hr1G001420.1 AGG>AAG; R|Arg 860 K|Lys	HORVU.MOREX.r3.1HG0001420
chr1H:3253602:G:C	J247		Non-Sense SNP: HORVU1Hr1G001420.1 AGG>AGC; R|Arg 861 S|Ser	HORVU.MOREX.r3.1HG0001420
chr1H:3253606:C:A	J247		Non-Sense SNP: HORVU1Hr1G001420.1 CTG>ATG; L|Leu 865 M|Met	HORVU.MOREX.r3.1HG0001420
chr1H:3253620:T:C	Common		Same-Sense SNP: HORVU1Hr1G001420.1 GGT>GGC; G|Gly 879	HORVU.MOREX.r3.1HG0001420
chr1H:3253621:C:A	Common		Non-Sense SNP: HORVU1Hr1G001420.1 CCC>ACC; P|Pro 880 T|Thr	HORVU.MOREX.r3.1HG0001420
chr1H:3253623:C:T	J247		Same-Sense SNP: HORVU1Hr1G001420.1 CCC>CCT; P|Pro 882	HORVU.MOREX.r3.1HG0001420
chr1H:3253624:A:G	J247		Non-Sense SNP: HORVU1Hr1G001420.1 AGT>GGT; S|Ser 883 G|Gly	HORVU.MOREX.r3.1HG0001420
chr1H:3253626:T:A	J247		Non-Sense SNP: HORVU1Hr1G001420.1 AGT>AGA; S|Ser 885 R|Arg	HORVU.MOREX.r3.1HG0001420
chr1H:3253631:G:A	J247		Non-Sense SNP: HORVU1Hr1G001420.1 GGT>GAT; G|Gly 890 D|Asp	HORVU.MOREX.r3.1HG0001420
chr1H:3253632:T:C	J247		Same-Sense SNP: HORVU1Hr1G001420.1 GGT>GGC; G|Gly 891	HORVU.MOREX.r3.1HG0001420
chr1H:3253660:A:G	J247		HORVU1Hr1G001420.1 3-UTR INDEL|SNP	HORVU.MOREX.r3.1HG0001420
chr1H:3253669:C:T	Common		HORVU1Hr1G001420.1 3-UTR INDEL|SNP	HORVU.MOREX.r3.1HG0001420
chr1H:3253679:A:G	Common		HORVU1Hr1G001420.1 3-UTR INDEL|SNP	HORVU.MOREX.r3.1HG0001420
chr1H:3253687:A:G	J247		HORVU1Hr1G001420.1 3-UTR INDEL|SNP	HORVU.MOREX.r3.1HG0001420
chr1H:3253701:T:C	Common		HORVU1Hr1G001420.1 3-UTR INDEL|SNP	HORVU.MOREX.r3.1HG0001420
chr1H:3253704:C:T	Common		HORVU1Hr1G001420.1 3-UTR INDEL|SNP	HORVU.MOREX.r3.1HG0001420
chr1H:3253748:A:G	J247		HORVU1Hr1G001420.1 3-UTR INDEL|SNP	HORVU.MOREX.r3.1HG0001420
chr1H:3253750:G:C	Common		HORVU1Hr1G001420.1 3-UTR INDEL|SNP	HORVU.MOREX.r3.1HG0001420
chr1H:3253752:C:G	J247		HORVU1Hr1G001420.1 3-UTR INDEL|SNP	HORVU.MOREX.r3.1HG0001420
chr1H:3253771:C:T	J247		intergenic INDEL|SNP	#N/A
chr1H:3253773:A:G	J247		intergenic INDEL|SNP	#N/A
chr1H:3296152:T:C	Common;J247		intergenic INDEL|SNP	#N/A
chr1H:3296171:A:G	J247		intergenic INDEL|SNP	#N/A
chr1H:3296179:T:C	J247		intergenic INDEL|SNP	#N/A
chr1H:3296184:C:T	J247		intergenic INDEL|SNP	#N/A
chr1H:3296189:G:A	J247		intergenic INDEL|SNP	#N/A
chr1H:3296192:G:A	J247		intergenic INDEL|SNP	#N/A
chr1H:3296205:C:T	J247		intergenic INDEL|SNP	#N/A
chr1H:3296208:A:T	J247		intergenic INDEL|SNP	#N/A
chr1H:3296213:C:T	J247		intergenic INDEL|SNP	#N/A
chr1H:3296235:A:G	J247		intergenic INDEL|SNP	#N/A
chr1H:3296246:A:G	J247		intergenic INDEL|SNP	#N/A
chr1H:3296251:A:G	Common		intergenic INDEL|SNP	#N/A
chr1H:3296254:G:C	Common		intergenic INDEL|SNP	#N/A
chr1H:3296278:G:A	J247		intergenic INDEL|SNP	#N/A
chr1H:3296315:C:T	J247		intergenic INDEL|SNP	#N/A
chr1H:3296317:A:C	J247		intergenic INDEL|SNP	#N/A
chr1H:3296375:C:T	J247		intergenic INDEL|SNP	#N/A
chr1H:3296402:G:T	J247		intergenic INDEL|SNP	#N/A
chr1H:3296407:G:A	J247		intergenic INDEL|SNP	#N/A
chr1H:3296416:T:G	J247		intergenic INDEL|SNP	#N/A
chr1H:3296428:A:G	Common		intergenic INDEL|SNP	#N/A
chr1H:3296429:G:A	J247		intergenic INDEL|SNP	#N/A
chr1H:3296431:C:A	J247		intergenic INDEL|SNP	#N/A
chr1H:3296495:T:C	J247		intergenic INDEL|SNP	#N/A
chr1H:3296510:T:C	J247		intergenic INDEL|SNP	#N/A
chr1H:3296513:C:A	J247		intergenic INDEL|SNP	#N/A
chr1H:3296643:T:A	J247		intergenic INDEL|SNP	#N/A
chr1H:3296653:C:G	Common		intergenic INDEL|SNP	#N/A
chr1H:3296655:C:A	J247		intergenic INDEL|SNP	#N/A
chr1H:3296662:G:C	J247		intergenic INDEL|SNP	#N/A
chr1H:3296667:G:A	Common		intergenic INDEL|SNP	#N/A
chr1H:3723014:G:A	Common		HORVU1Hr1G001510.23 intronic SNP	#N/A
chr1H:3723201:A:C	Common;J247		HORVU1Hr1G001510.23 intronic SNP	#N/A
chr1H:3723220:A:C	Common		HORVU1Hr1G001510.23 intronic SNP	#N/A
chr1H:3767065:T:C	Common;J247		Non-Sense SNP: HORVU1Hr1G001660.1 AAC>GAC; N|Asn 2062 D|Asp	HORVU.MOREX.r3.1HG0001890
chr1H:3767079:A:G	Common;J247		Non-Sense SNP: HORVU1Hr1G001660.1 GTG>GCG; V|Val 2048 A|Ala	HORVU.MOREX.r3.1HG0001890
chr1H:3767114:G:C	Common;J247		Same-Sense SNP: HORVU1Hr1G001660.1 TCC>TCG; S|Ser 2013	HORVU.MOREX.r3.1HG0001890
chr1H:3767186:C:T	Common;J247		Same-Sense SNP: HORVU1Hr1G001660.1 CTG>CTA; L|Leu 1941	HORVU.MOREX.r3.1HG0001890
chr1H:3767226:C:T	SAC		Non-Sense SNP: HORVU1Hr1G001660.1 AGC>AAC; S|Ser 1901 N|Asn	HORVU.MOREX.r3.1HG0001890
chr1H:3845469:C:A	SUC;J247		HORVU1Hr1G001750.1 3-UTR INDEL|SNP	HORVU.MOREX.r3.1HG0002130
chr1H:3845664:T:G	SAC		HORVU1Hr1G001750.1 3-UTR INDEL|SNP	HORVU.MOREX.r3.1HG0002130
chr1H:3845712:C:T	SUC;J247		Non-Sense SNP: HORVU1Hr1G001750.1 AGC>AAC; S|Ser 758 N|Asn	HORVU.MOREX.r3.1HG0002130
chr1H:3847267:G:A	SAC		Same-Sense SNP: HORVU1Hr1G001750.1 TAC>TAT; Y|Tyr 453	HORVU.MOREX.r3.1HG0002130
chr1H:3847720:T:C	Common;J247		Same-Sense SNP: HORVU1Hr1G001750.1 CGA>CGG; R|Arg 201	HORVU.MOREX.r3.1HG0002130
chr1H:3847722:G:A	Common;J247		Non-Sense SNP: HORVU1Hr1G001750.1 CGA>TGA; R|Arg 199 *|Stp	HORVU.MOREX.r3.1HG0002130
chr1H:3847764:C:T	SAC		Non-Sense SNP: HORVU1Hr1G001750.1 GCT>ACT; A|Ala 157 T|Thr	HORVU.MOREX.r3.1HG0002130
chr1H:3847803:C:T	SAC		Non-Sense SNP: HORVU1Hr1G001750.1 GAG>AAG; E|Glu 118 K|Lys	HORVU.MOREX.r3.1HG0002130
chr1H:3847831:C:T	SAC		Same-Sense SNP: HORVU1Hr1G001750.1 CCG>CCA; P|Pro 90	HORVU.MOREX.r3.1HG0002130
chr1H:3848574:C:T	J247		HORVU1Hr1G001750.1 5-UTR INDEL|SNP	HORVU.MOREX.r3.1HG0002130
chr1H:3848615:T:C	J247		HORVU1Hr1G001750.1 5-UTR INDEL|SNP	HORVU.MOREX.r3.1HG0002130
chr1H:3871762:T:C	Common;J247		Same-Sense SNP: HORVU1Hr1G001760.1 GTT>GTC; V|Val 126	HORVU.MOREX.r3.1HG0002160
chr1H:3873891:C:T	Common;J247		Non-Sense SNP: HORVU1Hr1G001760.1 GCA>GTA; A|Ala 797 V|Val	HORVU.MOREX.r3.1HG0002160
chr1H:3874065:T:C	Common;J247		Same-Sense SNP: HORVU1Hr1G001760.1 GGT>GGC; G|Gly 870	HORVU.MOREX.r3.1HG0002160
chr1H:3874077:T:G	Common;J247		Non-Sense SNP: HORVU1Hr1G001760.1 AAT>AAG; N|Asn 882 K|Lys	HORVU.MOREX.r3.1HG0002160
chr1H:4153031:T:C	J247		HORVU1Hr1G001890.1 3-UTR INDEL|SNP	HORVU.MOREX.r3.1HG0002340
chr1H:4153108:C:T	SAC		HORVU1Hr1G001890.1 3-UTR INDEL|SNP	HORVU.MOREX.r3.1HG0002340
chr1H:4153113:T:C	SAC		HORVU1Hr1G001890.1 3-UTR INDEL|SNP	HORVU.MOREX.r3.1HG0002340
chr1H:4153132:A:G	Common;J247		HORVU1Hr1G001890.1 3-UTR INDEL|SNP	HORVU.MOREX.r3.1HG0002340
chr1H:4153133:G:C	SAC		HORVU1Hr1G001890.1 3-UTR INDEL|SNP	HORVU.MOREX.r3.1HG0002340
chr1H:4154420:A:C	SAC		Same-Sense SNP: HORVU1Hr1G001890.1 GCT>GCG; A|Ala 1344	HORVU.MOREX.r3.1HG0002340
chr1H:4155131:A:C	SUC;J247		Same-Sense SNP: HORVU1Hr1G001890.1 ACT>ACG; T|Thr 1224	HORVU.MOREX.r3.1HG0002340
chr1H:4155321:A:G	Common;J247		Non-Sense SNP: HORVU1Hr1G001890.1 ATG>ACG; M|Met 1112 T|Thr	HORVU.MOREX.r3.1HG0002340
chr1H:4156675:T:A	SUC;J247		Non-Sense SNP: HORVU1Hr1G001890.1 CAA>CAT; Q|Gln 768 H|His	HORVU.MOREX.r3.1HG0002340
chr1H:4157292:A:G	SUC;J247		Same-Sense SNP: HORVU1Hr1G001890.1 AGT>AGC; S|Ser 504	HORVU.MOREX.r3.1HG0002340
chr1H:4157551:A:G	J247		Same-Sense SNP: HORVU1Hr1G001890.1 TCT>TCC; S|Ser 333	HORVU.MOREX.r3.1HG0002340
chr1H:4161147:G:A	Common;J247		HORVU1Hr1G001910.1 5-UTR INDEL|SNP	HORVU.MOREX.r3.1HG0002330
chr1H:4161155:T:C	Common;J247		HORVU1Hr1G001910.1 5-UTR INDEL|SNP	HORVU.MOREX.r3.1HG0002330
chr1H:4161696:A:C	Common;J247		HORVU1Hr1G001910.1 5-UTR INDEL|SNP	HORVU.MOREX.r3.1HG0002330
chr1H:4161702:A:C	Common;J247		HORVU1Hr1G001910.1 5-UTR INDEL|SNP	HORVU.MOREX.r3.1HG0002330
chr1H:4161711:G:C	Common;J247		HORVU1Hr1G001910.1 5-UTR INDEL|SNP	HORVU.MOREX.r3.1HG0002330
chr1H:4161714:T:C	Common;J247		HORVU1Hr1G001910.1 5-UTR INDEL|SNP	HORVU.MOREX.r3.1HG0002330
chr1H:4163139:T:G	Common;J247		HORVU1Hr1G001910.1 5-UTR INDEL|SNP	HORVU.MOREX.r3.1HG0002330
chr1H:4163556:T:C	Common;J247		HORVU1Hr1G001910.1 5-UTR INDEL|SNP	HORVU.MOREX.r3.1HG0002330
chr1H:4164335:A:C	Common;J247		Same-Sense SNP: HORVU1Hr1G001910.1 AGG>CGG; R|Arg 109	HORVU.MOREX.r3.1HG0002330
chr1H:4164495:G:A	Common;J247		HORVU1Hr1G001910.1 3-UTR INDEL|SNP	HORVU.MOREX.r3.1HG0002330
chr1H:4164647:T:C	Common;J247		HORVU1Hr1G001910.1 3-UTR INDEL|SNP	HORVU.MOREX.r3.1HG0002330
chr1H:4164748:T:A	Common;J247		HORVU1Hr1G001910.2 3-UTR INDEL|SNP	HORVU.MOREX.r3.1HG0002330
chr1H:4164751:T:C	Common;J247		HORVU1Hr1G001910.2 3-UTR INDEL|SNP	HORVU.MOREX.r3.1HG0002330
chr1H:4164790:A:G	Common;J247		HORVU1Hr1G001910.2 3-UTR INDEL|SNP	HORVU.MOREX.r3.1HG0002330
chr1H:4165286:T:A	Common;J247		HORVU1Hr1G001920.1 3-UTR INDEL|SNP	HORVU.MOREX.r3.1HG0002320
chr1H:4165310:A:C	Common;J247		HORVU1Hr1G001920.1 3-UTR INDEL|SNP	HORVU.MOREX.r3.1HG0002320
chr1H:4165332:G:A	Common;J247		HORVU1Hr1G001920.1 3-UTR INDEL|SNP	HORVU.MOREX.r3.1HG0002320
chr1H:4165374:T:C	Common;J247		Non-Sense SNP: HORVU1Hr1G001920.1 AAT>GAT; N|Asn 262 D|Asp	HORVU.MOREX.r3.1HG0002320
chr1H:4165376:T:C	Common;J247		Non-Sense SNP: HORVU1Hr1G001920.1 GAC>GGC; D|Asp 260 G|Gly	HORVU.MOREX.r3.1HG0002320
chr1H:4165377:C:T	Common;J247		Non-Sense SNP: HORVU1Hr1G001920.1 GAC>AAC; D|Asp 259 N|Asn	HORVU.MOREX.r3.1HG0002320
chr1H:4165383:C:T	Common;J247		Non-Sense SNP: HORVU1Hr1G001920.1 GCC>ACC; A|Ala 253 T|Thr	HORVU.MOREX.r3.1HG0002320
chr1H:4165387:A:G	Common;J247		Same-Sense SNP: HORVU1Hr1G001920.1 GCT>GCC; A|Ala 249	HORVU.MOREX.r3.1HG0002320
chr1H:4292045:C:G	SAC		HORVU1Hr1G002100.1 5-UTR INDEL|SNP	HORVU.MOREX.r3.1HG0002470
chr1H:4292441:G:T	SUC		HORVU1Hr1G002100.1 3-UTR INDEL|SNP	HORVU.MOREX.r3.1HG0002470
chr1H:4292512:G:C	SAC		HORVU1Hr1G002100.1 3-UTR INDEL|SNP	HORVU.MOREX.r3.1HG0002470
chr1H:4292546:A:G	Common		HORVU1Hr1G002100.1 3-UTR INDEL|SNP	HORVU.MOREX.r3.1HG0002470
chr1H:4292562:G:A	J247		HORVU1Hr1G002100.1 3-UTR INDEL|SNP	HORVU.MOREX.r3.1HG0002470
chr1H:4292581:C:G	Common		HORVU1Hr1G002100.1 3-UTR INDEL|SNP	HORVU.MOREX.r3.1HG0002470
chr1H:4312646:C:A	SAC		HORVU1Hr1G002150.1 3-UTR INDEL|SNP	HORVU.MOREX.r3.1HG0002510
chr1H:4313034:G:A	SAC		Same-Sense SNP: HORVU1Hr1G002150.1 GGC>GGT; G|Gly 2850	HORVU.MOREX.r3.1HG0002510
chr1H:4313065:G:A	SUC;J247		Non-Sense SNP: HORVU1Hr1G002150.1 ACG>ATG; T|Thr 2819 M|Met	HORVU.MOREX.r3.1HG0002510
chr1H:4313809:G:A	SUC;J247		Same-Sense SNP: HORVU1Hr1G002150.1 TAC>TAT; Y|Tyr 2238	HORVU.MOREX.r3.1HG0002510
chr1H:4313971:A:G	Common;J247		Same-Sense SNP: HORVU1Hr1G002150.1 TCT>TCC; S|Ser 2076	HORVU.MOREX.r3.1HG0002510
chr1H:4313983:G:A	SUC;J247		Same-Sense SNP: HORVU1Hr1G002150.1 ACC>ACT; T|Thr 2064	HORVU.MOREX.r3.1HG0002510
chr1H:4315517:C:A	Common;J247		Same-Sense SNP: HORVU1Hr1G002150.1 TCG>TCT; S|Ser 1131	HORVU.MOREX.r3.1HG0002510
chr1H:4315847:A:G	J247		Same-Sense SNP: HORVU1Hr1G002150.1 GTT>GTC; V|Val 879	HORVU.MOREX.r3.1HG0002510
chr1H:4315922:A:G	J247		Same-Sense SNP: HORVU1Hr1G002150.1 GCT>GCC; A|Ala 804	HORVU.MOREX.r3.1HG0002510
chr1H:4332844:A:T	SAC		HORVU1Hr1G002150.1 intronic SNP	HORVU.MOREX.r3.1HG0002510
chr1H:4332845:T:G	J247		HORVU1Hr1G002150.1 intronic SNP	HORVU.MOREX.r3.1HG0002510
chr1H:4332926:G:C	SAC		HORVU1Hr1G002150.1 intronic SNP	HORVU.MOREX.r3.1HG0002510
chr1H:4332934:C:T	SAC		HORVU1Hr1G002150.1 intronic SNP	HORVU.MOREX.r3.1HG0002510
chr1H:4332954:A:C	Common;J247		HORVU1Hr1G002150.1 intronic SNP	HORVU.MOREX.r3.1HG0002510
chr1H:4332970:C:T	SAC		HORVU1Hr1G002150.1 intronic SNP	HORVU.MOREX.r3.1HG0002510
chr1H:4332999:A:T	SAC		HORVU1Hr1G002150.1 intronic SNP	HORVU.MOREX.r3.1HG0002510
chr1H:4333001:A:G	SAC		HORVU1Hr1G002150.1 intronic SNP	HORVU.MOREX.r3.1HG0002510
chr1H:4333002:G:A	SAC		HORVU1Hr1G002150.1 intronic SNP	HORVU.MOREX.r3.1HG0002510
chr1H:4333011:C:G	SAC		HORVU1Hr1G002150.1 intronic SNP	HORVU.MOREX.r3.1HG0002510
chr1H:4333012:G:C	SAC		HORVU1Hr1G002150.1 intronic SNP	HORVU.MOREX.r3.1HG0002510
chr1H:4333020:G:A	SAC		HORVU1Hr1G002150.1 intronic SNP	HORVU.MOREX.r3.1HG0002510
chr1H:4333341:C:G	Common;J247		HORVU1Hr1G002150.1 intronic SNP	HORVU.MOREX.r3.1HG0002510
chr1H:4333346:T:C	SUC;J247		HORVU1Hr1G002150.1 intronic SNP	HORVU.MOREX.r3.1HG0002510
chr1H:4333372:A:G	Common;J247		HORVU1Hr1G002150.1 intronic SNP	HORVU.MOREX.r3.1HG0002510
chr1H:4333373:A:C	SUC;J247		HORVU1Hr1G002150.1 intronic SNP	HORVU.MOREX.r3.1HG0002510
chr1H:4333393:G:T	SUC		HORVU1Hr1G002150.1 intronic SNP	HORVU.MOREX.r3.1HG0002510
chr1H:4333421:C:T	SUC;J247		HORVU1Hr1G002150.1 intronic SNP	HORVU.MOREX.r3.1HG0002510
chr1H:4333447:G:T	SUC		HORVU1Hr1G002150.1 intronic SNP	HORVU.MOREX.r3.1HG0002510
chr1H:4416124:T:C	J247		HORVU1Hr1G002240.1 3-UTR INDEL|SNP	HORVU.MOREX.r3.1HG0002560
chr1H:4416140:A:G	J247		HORVU1Hr1G002240.1 3-UTR INDEL|SNP	HORVU.MOREX.r3.1HG0002560
chr1H:4416144:A:G	SAC		HORVU1Hr1G002240.1 3-UTR INDEL|SNP	HORVU.MOREX.r3.1HG0002560
chr1H:4416173:A:T	Common;J247		HORVU1Hr1G002240.1 3-UTR INDEL|SNP	HORVU.MOREX.r3.1HG0002560
chr1H:4416348:A:G	Common;J247		HORVU1Hr1G002240.1 3-UTR INDEL|SNP	HORVU.MOREX.r3.1HG0002560
chr1H:4417596:C:T	Common;J247		Same-Sense SNP: HORVU1Hr1G002240.1 AAG>AAA; K|Lys 396	HORVU.MOREX.r3.1HG0002560
chr1H:4417616:A:G	SAC		Non-Sense SNP: HORVU1Hr1G002240.1 TCT>CCT; S|Ser 376 P|Pro	HORVU.MOREX.r3.1HG0002560
chr1H:4519600:T:G	Common;J247		Non-Sense SNP: HORVU1Hr1G002260.1 CTC>CGC; L|Leu 20 R|Arg	#N/A
chr1H:4625719:T:G	Common;J247		HORVU1Hr1G002300.1 3-UTR INDEL|SNP	HORVU.MOREX.r3.1HG0002630
chr1H:4625725:T:C	Common;J247		HORVU1Hr1G002300.1 3-UTR INDEL|SNP	HORVU.MOREX.r3.1HG0002630
chr1H:4625743:A:G	Common;J247		HORVU1Hr1G002300.1 3-UTR INDEL|SNP	HORVU.MOREX.r3.1HG0002630
chr1H:4625881:T:G	Common;J247		HORVU1Hr1G002300.1 3-UTR INDEL|SNP	HORVU.MOREX.r3.1HG0002630
chr1H:4625927:A:C	Common;J247		Non-Sense SNP: HORVU1Hr1G002300.1 TCG>GCG; S|Ser 1660 A|Ala	HORVU.MOREX.r3.1HG0002630
chr1H:4626471:A:G	Common;J247		Same-Sense SNP: HORVU1Hr1G002300.1 TTT>TTC; F|Phe 1116	HORVU.MOREX.r3.1HG0002630
chr1H:4628972:C:T	Common;J247		Same-Sense SNP: HORVU1Hr1G002300.1 GCG>GCA; A|Ala 609	HORVU.MOREX.r3.1HG0002630
chr1H:4628983:C:G	Common;J247		Non-Sense SNP: HORVU1Hr1G002300.1 GTG>CTG; V|Val 598 L|Leu	HORVU.MOREX.r3.1HG0002630
chr1H:4628999:C:G	J247		Same-Sense SNP: HORVU1Hr1G002300.1 GCG>GCC; A|Ala 582	HORVU.MOREX.r3.1HG0002630
chr1H:4629002:C:G	J247		Same-Sense SNP: HORVU1Hr1G002300.1 GCG>GCC; A|Ala 579	HORVU.MOREX.r3.1HG0002630
chr1H:4629005:C:G	Common		Same-Sense SNP: HORVU1Hr1G002300.1 GCG>GCC; A|Ala 576	HORVU.MOREX.r3.1HG0002630
chr1H:4629017:C:G	Common;J247		Same-Sense SNP: HORVU1Hr1G002300.1 CTG>CTC; L|Leu 564	HORVU.MOREX.r3.1HG0002630
chr1H:4629134:G:A	Common;J247		Non-Sense SNP: HORVU1Hr1G002300.1 CCC>CTC; P|Pro 521 L|Leu	HORVU.MOREX.r3.1HG0002630
chr1H:4629218:T:G	Common;J247		Non-Sense SNP: HORVU1Hr1G002300.1 CAC>CCC; H|His 437 P|Pro	HORVU.MOREX.r3.1HG0002630
chr1H:4629670:C:T	Common;J247		HORVU1Hr1G002300.1 5-UTR INDEL|SNP	HORVU.MOREX.r3.1HG0002630
chr1H:4652549:A:C	Common;J247		Non-Sense SNP: HORVU1Hr1G002310.1 ACG>CCG; T|Thr 82 P|Pro	#N/A
chr1H:4652552:A:C	Common;J247		Non-Sense SNP: HORVU1Hr1G002310.1 ACG>CCG; T|Thr 85 P|Pro	#N/A
chr1H:4653963:C:T	Common;J247		Same-Sense SNP: HORVU1Hr1G002310.1 CTG>TTG; L|Leu 157	#N/A
chr1H:4653983:T:C	Common;J247		Same-Sense SNP: HORVU1Hr1G002310.1 ACT>ACC; T|Thr 177	#N/A
chr1H:4654115:C:T	Common;J247		Same-Sense SNP: HORVU1Hr1G002310.1 CCC>CCT; P|Pro 309	#N/A
chr1H:4654175:G:A	Common;J247		Same-Sense SNP: HORVU1Hr1G002310.1 GCG>GCA; A|Ala 369	#N/A
chr1H:4654301:C:A	Common;J247		Same-Sense SNP: HORVU1Hr1G002310.1 GCC>GCA; A|Ala 495	#N/A
chr1H:4654316:T:C	Common;J247		Same-Sense SNP: HORVU1Hr1G002310.1 TCT>TCC; S|Ser 510	#N/A
chr1H:4654337:G:T	Common;J247		Same-Sense SNP: HORVU1Hr1G002310.1 CTG>CTT; L|Leu 531	#N/A
chr1H:4654340:T:C	Common;J247		Same-Sense SNP: HORVU1Hr1G002310.1 TTT>TTC; F|Phe 534	#N/A
chr1H:4654467:T:C	Common;J247		Same-Sense SNP: HORVU1Hr1G002310.1 TTG>CTG; L|Leu 661	#N/A
chr1H:4654580:C:G	Common;J247		Same-Sense SNP: HORVU1Hr1G002310.1 GCC>GCG; A|Ala 774	#N/A
chr1H:4654676:C:T	Common;J247		Same-Sense SNP: HORVU1Hr1G002310.1 GGC>GGT; G|Gly 870	#N/A
chr1H:4654778:T:C	Common;J247		Same-Sense SNP: HORVU1Hr1G002310.1 GGT>GGC; G|Gly 972	#N/A
chr1H:4654914:T:C	Common;J247		HORVU1Hr1G002310.1 3-UTR INDEL|SNP	#N/A
chr1H:4654992:A:G	Common;J247		HORVU1Hr1G002310.1 3-UTR INDEL|SNP	#N/A
chr1H:4655041:T:C	Common;J247		HORVU1Hr1G002310.1 3-UTR INDEL|SNP	#N/A
chr1H:4655712:C:A	Common;J247		intergenic INDEL|SNP	#N/A
chr1H:4657216:A:G	Common		intergenic INDEL|SNP	#N/A
chr1H:4764972:A:G	Common;J247		HORVU1Hr1G002390.2 3-UTR INDEL|SNP	HORVU.MOREX.r3.1HG0002660
chr1H:4764990:G:A	Common;J247		HORVU1Hr1G002390.2 3-UTR INDEL|SNP	HORVU.MOREX.r3.1HG0002660
chr1H:4765046:A:T	Common;J247		HORVU1Hr1G002390.2 3-UTR INDEL|SNP	HORVU.MOREX.r3.1HG0002660
chr1H:4765094:G:A	Common;J247		HORVU1Hr1G002390.2 3-UTR INDEL|SNP	HORVU.MOREX.r3.1HG0002660
chr1H:4765109:A:C	Common;J247		HORVU1Hr1G002390.2 3-UTR INDEL|SNP	HORVU.MOREX.r3.1HG0002660
chr1H:4765150:C:T	Common;J247		HORVU1Hr1G002390.2 3-UTR INDEL|SNP	HORVU.MOREX.r3.1HG0002660
chr1H:4765152:C:A	Common;J247		HORVU1Hr1G002390.2 3-UTR INDEL|SNP	HORVU.MOREX.r3.1HG0002660
chr1H:4765159:G:C	Common;J247		HORVU1Hr1G002390.2 3-UTR INDEL|SNP	HORVU.MOREX.r3.1HG0002660
chr1H:4765243:T:C	Common		HORVU1Hr1G002390.2 3-UTR INDEL|SNP	HORVU.MOREX.r3.1HG0002660
chr1H:4765307:C:T	Common;J247		HORVU1Hr1G002390.1 3-UTR INDEL|SNP	HORVU.MOREX.r3.1HG0002660
chr1H:4765327:G:A	Common;J247		HORVU1Hr1G002390.1 3-UTR INDEL|SNP	HORVU.MOREX.r3.1HG0002660
chr1H:4765336:T:C	Common;J247		HORVU1Hr1G002390.1 3-UTR INDEL|SNP	HORVU.MOREX.r3.1HG0002660
chr1H:4765347:A:G	Common;J247		Same-Sense SNP: HORVU1Hr1G002390.1 GTT>GTC; V|Val 2811	HORVU.MOREX.r3.1HG0002660
chr1H:4765422:T:C	Common;J247		Same-Sense SNP: HORVU1Hr1G002390.1 CGA>CGG; R|Arg 2736	HORVU.MOREX.r3.1HG0002660
chr1H:4765674:A:G	Common;J247		Same-Sense SNP: HORVU1Hr1G002390.1 AAT>AAC; N|Asn 2586	HORVU.MOREX.r3.1HG0002660
chr1H:4766854:C:T	Common;J247		Same-Sense SNP: HORVU1Hr1G002390.1 TCG>TCA; S|Ser 2040	HORVU.MOREX.r3.1HG0002660
chr1H:4769496:G:A	Common;J247		Same-Sense SNP: HORVU1Hr1G002390.1 AAC>AAT; N|Asn 1140	HORVU.MOREX.r3.1HG0002660
chr1H:4769575:A:G	Common;J247		Non-Sense SNP: HORVU1Hr1G002390.1 TTG>TCG; L|Leu 1061 S|Ser	HORVU.MOREX.r3.1HG0002660
chr1H:4769586:G:A	Common;J247		Same-Sense SNP: HORVU1Hr1G002390.1 GAC>GAT; D|Asp 1050	HORVU.MOREX.r3.1HG0002660
chr1H:4769658:C:T	Common;J247		Same-Sense SNP: HORVU1Hr1G002390.1 GAG>GAA; E|Glu 978	HORVU.MOREX.r3.1HG0002660
chr1H:4770570:G:A	Common;J247		Same-Sense SNP: HORVU1Hr1G002390.1 AAC>AAT; N|Asn 831	HORVU.MOREX.r3.1HG0002660
chr1H:4987357:G:A	Common		Non-Sense SNP: HORVU1Hr1G002460.1 GCC>GTC; A|Ala 1835 V|Val	HORVU.MOREX.r3.1HG0002830
chr1H:5007753:C:G	Common;J247		HORVU1Hr1G002470.2 intronic SNP	HORVU.MOREX.r3.1HG0002840
chr1H:5007763:G:A	Common;J247		HORVU1Hr1G002470.2 intronic SNP	HORVU.MOREX.r3.1HG0002840
chr1H:5007764:G:C	Common;J247		HORVU1Hr1G002470.2 intronic SNP	HORVU.MOREX.r3.1HG0002840
chr1H:5007846:G:A	Common;J247		HORVU1Hr1G002470.2 intronic SNP	HORVU.MOREX.r3.1HG0002840
chr1H:5007919:A:G	Common;J247		HORVU1Hr1G002470.2 intronic SNP	HORVU.MOREX.r3.1HG0002840
chr1H:5007990:T:C	Common;J247		HORVU1Hr1G002470.2 intronic SNP	HORVU.MOREX.r3.1HG0002840
chr1H:5008038:G:A	Common;J247		HORVU1Hr1G002470.2 intronic SNP	HORVU.MOREX.r3.1HG0002840
chr1H:5008080:A:G	Common;J247		HORVU1Hr1G002470.2 intronic SNP	HORVU.MOREX.r3.1HG0002840
chr1H:5008089:C:T	Common;J247		HORVU1Hr1G002470.2 intronic SNP	HORVU.MOREX.r3.1HG0002840
chr1H:5008125:A:G	Common;J247		HORVU1Hr1G002470.2 intronic SNP	HORVU.MOREX.r3.1HG0002840
chr1H:5008167:G:A	Common;J247		HORVU1Hr1G002470.2 intronic SNP	HORVU.MOREX.r3.1HG0002840
chr1H:5008258:T:C	Common		HORVU1Hr1G002470.2 intronic SNP	HORVU.MOREX.r3.1HG0002840
chr1H:5008667:A:G	Common;J247		HORVU1Hr1G002470.2 intronic SNP	HORVU.MOREX.r3.1HG0002840
chr1H:5008676:A:G	Common;J247		HORVU1Hr1G002470.2 intronic SNP	HORVU.MOREX.r3.1HG0002840
chr1H:5009997:A:G	Common;J247		HORVU1Hr1G002470.2 intronic SNP	HORVU.MOREX.r3.1HG0002840
chr1H:5010051:A:G	Common;J247		HORVU1Hr1G002470.2 intronic SNP	HORVU.MOREX.r3.1HG0002840
chr1H:5013816:C:T	SAC		HORVU1Hr1G002470.2 intronic SNP	HORVU.MOREX.r3.1HG0002840
chr1H:5013851:G:A	SUC;J247		HORVU1Hr1G002470.2 intronic SNP	HORVU.MOREX.r3.1HG0002840
chr1H:5013951:G:A	SAC		HORVU1Hr1G002470.2 intronic SNP	HORVU.MOREX.r3.1HG0002840
chr1H:5013999:G:A	SAC		HORVU1Hr1G002470.2 intronic SNP	HORVU.MOREX.r3.1HG0002840
chr1H:5015161:G:T	Common;J247		HORVU1Hr1G002470.2 intronic SNP	HORVU.MOREX.r3.1HG0002840
chr1H:5015436:G:C	SAC		HORVU1Hr1G002470.2 intronic SNP	HORVU.MOREX.r3.1HG0002840
chr1H:5015439:C:G	SAC		HORVU1Hr1G002470.2 intronic SNP	HORVU.MOREX.r3.1HG0002840
chr1H:5017929:T:C	SAC		HORVU1Hr1G002470.2 intronic SNP	HORVU.MOREX.r3.1HG0002840
chr1H:5020138:C:T	SAC		HORVU1Hr1G002470.2 intronic SNP	HORVU.MOREX.r3.1HG0002840
chr1H:5020287:C:T	Common;J247		HORVU1Hr1G002470.2 intronic SNP	HORVU.MOREX.r3.1HG0002840
chr1H:5020620:G:A	SUC;J247		HORVU1Hr1G002470.2 intronic SNP	HORVU.MOREX.r3.1HG0002840
chr1H:5020764:A:G	Common;J247		HORVU1Hr1G002470.2 intronic SNP	HORVU.MOREX.r3.1HG0002840
chr1H:5020782:A:G	SAC		HORVU1Hr1G002470.2 intronic SNP	HORVU.MOREX.r3.1HG0002840
chr1H:5020802:T:C	Common;J247		HORVU1Hr1G002470.2 intronic SNP	HORVU.MOREX.r3.1HG0002840
chr1H:5020848:A:G	Common;J247		HORVU1Hr1G002470.2 intronic SNP	HORVU.MOREX.r3.1HG0002840
chr1H:5020902:A:G	Common;J247		HORVU1Hr1G002470.2 intronic SNP	HORVU.MOREX.r3.1HG0002840
chr1H:5020917:A:G	Common;J247		HORVU1Hr1G002470.2 intronic SNP	HORVU.MOREX.r3.1HG0002840
chr1H:5021336:A:G	SUC;J247		HORVU1Hr1G002470.2 intronic SNP	HORVU.MOREX.r3.1HG0002840
chr1H:5021480:A:G	Common;J247		HORVU1Hr1G002470.2 intronic SNP	HORVU.MOREX.r3.1HG0002840
chr1H:5021513:T:C	Common;J247		HORVU1Hr1G002470.2 intronic SNP	HORVU.MOREX.r3.1HG0002840
chr1H:5021602:T:G	Common;J247		HORVU1Hr1G002470.2 intronic SNP	HORVU.MOREX.r3.1HG0002840
chr1H:5021672:A:C	Common;J247		HORVU1Hr1G002470.2 intronic SNP	HORVU.MOREX.r3.1HG0002840
chr1H:5021679:G:A	Common;J247		HORVU1Hr1G002470.2 intronic SNP	HORVU.MOREX.r3.1HG0002840
chr1H:5021687:A:G	Common;J247		HORVU1Hr1G002470.2 intronic SNP	HORVU.MOREX.r3.1HG0002840
chr1H:5021695:T:C	Common;J247		HORVU1Hr1G002470.2 intronic SNP	HORVU.MOREX.r3.1HG0002840
chr1H:5021696:G:C	SAC		HORVU1Hr1G002470.2 intronic SNP	HORVU.MOREX.r3.1HG0002840
chr1H:5021796:A:G	J247		HORVU1Hr1G002470.2 intronic SNP	HORVU.MOREX.r3.1HG0002840
chr1H:5021817:C:G	Common;J247		HORVU1Hr1G002470.2 intronic SNP	HORVU.MOREX.r3.1HG0002840
chr1H:5021821:A:G	J247		HORVU1Hr1G002470.2 intronic SNP	HORVU.MOREX.r3.1HG0002840
chr1H:5085886:C:T	Common		intergenic INDEL|SNP	#N/A
chr1H:5085928:T:C	Common		intergenic INDEL|SNP	#N/A
chr1H:5085964:G:A	Common;J247		intergenic INDEL|SNP	#N/A
chr1H:5085973:T:C	Common		intergenic INDEL|SNP	#N/A
chr1H:5086015:C:T	Common		intergenic INDEL|SNP	#N/A
chr1H:5086063:A:G	Common		intergenic INDEL|SNP	#N/A
chr1H:5086209:C:T	Common		intergenic INDEL|SNP	#N/A
chr1H:5086291:C:G	Common		intergenic INDEL|SNP	#N/A
chr1H:5086292:C:T	Common		intergenic INDEL|SNP	#N/A
chr1H:5086302:G:C	Common		intergenic INDEL|SNP	#N/A
chr1H:5154879:A:G	J247		Non-Sense SNP: HORVU1Hr1G002590.1 ATG>GTG; M|Met 1063 V|Val	HORVU.MOREX.r3.1HG0002990
chr1H:5154993:A:G	Common		HORVU1Hr1G002590.2 3-UTR INDEL|SNP	HORVU.MOREX.r3.1HG0002990
chr1H:5234317:T:C	Common		intergenic INDEL|SNP	#N/A
chr1H:5580552:T:G	SAC		HORVU1Hr1G002760.2 3-UTR INDEL|SNP	HORVU.MOREX.r3.1HG0003090
chr1H:5580632:A:C	SAC		HORVU1Hr1G002760.2 3-UTR INDEL|SNP	HORVU.MOREX.r3.1HG0003090
chr1H:5580633:T:C	SAC		HORVU1Hr1G002760.2 3-UTR INDEL|SNP	HORVU.MOREX.r3.1HG0003090
chr1H:5580666:G:A	J247		HORVU1Hr1G002760.2 3-UTR INDEL|SNP	HORVU.MOREX.r3.1HG0003090
chr1H:5767868:T:C	Common		Non-Sense SNP: HORVU1Hr1G002830.1 TCC>CCC; S|Ser 109 P|Pro	HORVU.MOREX.r3.1HG0003150
chr1H:5767990:T:C	J247		Same-Sense SNP: HORVU1Hr1G002830.1 CGT>CGC; R|Arg 231	HORVU.MOREX.r3.1HG0003150
chr1H:5768453:G:A	Common		HORVU1Hr1G002830.1 3-UTR INDEL|SNP	HORVU.MOREX.r3.1HG0003150
chr1H:5768468:G:A	Common		HORVU1Hr1G002830.1 3-UTR INDEL|SNP	HORVU.MOREX.r3.1HG0003150
chr1H:5768472:C:T	Common		HORVU1Hr1G002830.1 3-UTR INDEL|SNP	HORVU.MOREX.r3.1HG0003150
chr1H:5768515:A:G	Common		HORVU1Hr1G002830.1 3-UTR INDEL|SNP	HORVU.MOREX.r3.1HG0003150
chr1H:5768517:C:A	Common		HORVU1Hr1G002830.1 3-UTR INDEL|SNP	HORVU.MOREX.r3.1HG0003150
chr1H:5768662:T:C	SAC		HORVU1Hr1G002830.1 3-UTR INDEL|SNP	HORVU.MOREX.r3.1HG0003150
chr1H:5769114:A:G	SUC		HORVU1Hr1G002840.1 3-UTR INDEL|SNP	HORVU.MOREX.r3.1HG0003140
chr1H:5769175:G:A	Common		HORVU1Hr1G002840.1 3-UTR INDEL|SNP	HORVU.MOREX.r3.1HG0003140
chr1H:5769224:C:A	SUC		HORVU1Hr1G002840.1 3-UTR INDEL|SNP	HORVU.MOREX.r3.1HG0003140
chr1H:5769331:G:A	SAC		HORVU1Hr1G002840.1 3-UTR INDEL|SNP	HORVU.MOREX.r3.1HG0003140
chr1H:5769351:A:G	Common		HORVU1Hr1G002840.1 3-UTR INDEL|SNP	HORVU.MOREX.r3.1HG0003140
chr1H:5770204:A:G	Common		HORVU1Hr1G002840.1 5-UTR INDEL|SNP	HORVU.MOREX.r3.1HG0003140
chr1H:5770897:A:G	Common		HORVU1Hr1G002840.1 5-UTR INDEL|SNP	HORVU.MOREX.r3.1HG0003140
chr1H:5772275:T:G	SAC		HORVU1Hr1G002840.1 5-UTR INDEL|SNP	HORVU.MOREX.r3.1HG0003140
chr1H:5772276:C:G	SAC		HORVU1Hr1G002840.1 5-UTR INDEL|SNP	HORVU.MOREX.r3.1HG0003140
chr1H:5772284:G:A	SUC		HORVU1Hr1G002840.1 5-UTR INDEL|SNP	HORVU.MOREX.r3.1HG0003140
chr1H:5772337:G:T	SUC		HORVU1Hr1G002840.1 5-UTR INDEL|SNP	HORVU.MOREX.r3.1HG0003140
chr1H:5772338:A:C	J247		HORVU1Hr1G002840.1 5-UTR INDEL|SNP	HORVU.MOREX.r3.1HG0003140
chr1H:5772341:G:A	J247		HORVU1Hr1G002840.1 5-UTR INDEL|SNP	HORVU.MOREX.r3.1HG0003140
chr1H:5772342:A:G	SUC		HORVU1Hr1G002840.1 5-UTR INDEL|SNP	HORVU.MOREX.r3.1HG0003140
chr1H:5772345:G:A	J247		HORVU1Hr1G002840.1 5-UTR INDEL|SNP	HORVU.MOREX.r3.1HG0003140
chr1H:5772346:A:G	J247		HORVU1Hr1G002840.1 5-UTR INDEL|SNP	HORVU.MOREX.r3.1HG0003140
chr1H:6254585:C:T	J247		Same-Sense SNP: HORVU1Hr1G002960.1 CCC>CCT; P|Pro 3351	HORVU.MOREX.r3.1HG0003290
chr1H:6254715:T:C	J247		HORVU1Hr1G002960.1 3-UTR INDEL|SNP	HORVU.MOREX.r3.1HG0003290
chr1H:6315193:C:A	Common		intergenic INDEL|SNP	#N/A
chr1H:6315217:C:A	Common		intergenic INDEL|SNP	#N/A
chr1H:6315289:T:C	Common;J247		intergenic INDEL|SNP	#N/A
chr1H:6315333:T:C	Common;J247		intergenic INDEL|SNP	#N/A
chr1H:6315334:C:T	J247		intergenic INDEL|SNP	#N/A
chr1H:6349522:A:G	SAC		HORVU1Hr1G003050.1 3-UTR INDEL|SNP	HORVU.MOREX.r3.1HG0003310
chr1H:6349906:A:C	J247		HORVU1Hr1G003050.1 3-UTR INDEL|SNP	HORVU.MOREX.r3.1HG0003310
chr1H:6688557:C:T	Common		Same-Sense SNP: HORVU1Hr1G003170.1 AAC>AAT; N|Asn 330	HORVU.MOREX.r3.1HG0003430
chr1H:6688704:A:G	Common		Same-Sense SNP: HORVU1Hr1G003170.1 CGA>CGG; R|Arg 477	HORVU.MOREX.r3.1HG0003430
chr1H:6688713:T:G	Common		Same-Sense SNP: HORVU1Hr1G003170.1 GTT>GTG; V|Val 486	HORVU.MOREX.r3.1HG0003430
chr1H:6689125:G:A	Common;J247		Same-Sense SNP: HORVU1Hr1G003170.1 CGG>CGA; R|Arg 627	HORVU.MOREX.r3.1HG0003430
chr1H:6689128:C:T	Common;J247		Same-Sense SNP: HORVU1Hr1G003170.1 CGC>CGT; R|Arg 630	HORVU.MOREX.r3.1HG0003430
chr1H:6689140:T:G	Common;J247		Same-Sense SNP: HORVU1Hr1G003170.1 GGT>GGG; G|Gly 642	HORVU.MOREX.r3.1HG0003430
chr1H:6689745:A:G	Common		Same-Sense SNP: HORVU1Hr1G003170.1 GTA>GTG; V|Val 966	HORVU.MOREX.r3.1HG0003430
chr1H:6689772:A:G	Common		Same-Sense SNP: HORVU1Hr1G003170.1 GCA>GCG; A|Ala 993	HORVU.MOREX.r3.1HG0003430
chr1H:6690482:T:C	Common		HORVU1Hr1G003170.1 3-UTR INDEL|SNP	HORVU.MOREX.r3.1HG0003430
chr1H:6690592:T:C	Common		HORVU1Hr1G003170.1 3-UTR INDEL|SNP	HORVU.MOREX.r3.1HG0003430
chr1H:6690593:G:T	Common		HORVU1Hr1G003170.1 3-UTR INDEL|SNP	HORVU.MOREX.r3.1HG0003430
chr1H:6690605:C:T	Common		HORVU1Hr1G003170.1 3-UTR INDEL|SNP	HORVU.MOREX.r3.1HG0003430
chr1H:6690630:G:A	Common		HORVU1Hr1G003170.1 3-UTR INDEL|SNP	HORVU.MOREX.r3.1HG0003430
chr1H:6690653:G:A	Common		HORVU1Hr1G003170.1 3-UTR INDEL|SNP	HORVU.MOREX.r3.1HG0003430
chr1H:6690683:C:T	Common		HORVU1Hr1G003170.1 3-UTR INDEL|SNP	HORVU.MOREX.r3.1HG0003430
chr1H:7010949:G:T	J247		intergenic INDEL|SNP	#N/A
chr1H:7011242:T:C	J247		intergenic INDEL|SNP	#N/A
chr1H:7011349:A:G	J247		intergenic INDEL|SNP	#N/A
chr1H:7060431:G:A	Common;J247		Non-Sense SNP: HORVU1Hr1G003260.2 ACG>ATG; T|Thr 1298 M|Met	HORVU.MOREX.r3.1HG0003660
chr1H:7060435:G:C	Common;J247		Non-Sense SNP: HORVU1Hr1G003260.2 CTG>GTG; L|Leu 1294 V|Val	HORVU.MOREX.r3.1HG0003660
chr1H:7060436:C:T	Common;J247		Same-Sense SNP: HORVU1Hr1G003260.2 TCG>TCA; S|Ser 1293	HORVU.MOREX.r3.1HG0003660
chr1H:7060439:C:G	Common;J247		Same-Sense SNP: HORVU1Hr1G003260.2 GTG>GTC; V|Val 1290	HORVU.MOREX.r3.1HG0003660
chr1H:7060659:A:G	Common;J247		Non-Sense SNP: HORVU1Hr1G003260.2 ATC>ACC; I|Ile 1070 T|Thr	HORVU.MOREX.r3.1HG0003660
chr1H:7138017:C:T	Common;J247		Non-Sense SNP: HORVU1Hr1G003270.1 CGT>TGT; R|Arg 472 C|Cys	HORVU.MOREX.r3.1HG0003710
chr1H:7138080:A:G	J247		HORVU1Hr1G003270.1 3-UTR INDEL|SNP	HORVU.MOREX.r3.1HG0003710
chr1H:7138082:G:A	J247		HORVU1Hr1G003270.1 3-UTR INDEL|SNP	HORVU.MOREX.r3.1HG0003710
chr1H:7138087:T:G	J247		HORVU1Hr1G003270.1 3-UTR INDEL|SNP	HORVU.MOREX.r3.1HG0003710
chr1H:7138094:C:A	J247		HORVU1Hr1G003270.1 3-UTR INDEL|SNP	HORVU.MOREX.r3.1HG0003710
chr1H:7138102:G:A	J247		HORVU1Hr1G003270.1 3-UTR INDEL|SNP	HORVU.MOREX.r3.1HG0003710
chr1H:7138109:G:T	Common		HORVU1Hr1G003270.1 3-UTR INDEL|SNP	HORVU.MOREX.r3.1HG0003710
chr1H:7138110:T:C	Common		HORVU1Hr1G003270.1 3-UTR INDEL|SNP	HORVU.MOREX.r3.1HG0003710
chr1H:7226953:A:G	Common;J247		Non-Sense SNP: HORVU1Hr1G003300.1 ATT>GTT; I|Ile 3208 V|Val	HORVU.MOREX.r3.1HG0003690
chr1H:7228458:C:T	Common;J247		Same-Sense SNP: HORVU1Hr1G003300.1 AAC>AAT; N|Asn 3819	HORVU.MOREX.r3.1HG0003690
chr1H:7424882:T:C	Common		HORVU1Hr1G003340.1 intronic SNP	#N/A
chr1H:7424952:T:C	Common		HORVU1Hr1G003340.1 intronic SNP	#N/A
chr1H:7425059:C:T	Common		HORVU1Hr1G003340.1 intronic SNP	#N/A
chr1H:7425099:G:T	Common		HORVU1Hr1G003340.1 intronic SNP	#N/A
chr1H:7425138:G:A	Common		HORVU1Hr1G003340.1 intronic SNP	#N/A
chr1H:7678533:T:A	Common		Non-Sense SNP: HORVU1Hr1G003460.1 CTA>CAA; L|Leu 26 Q|Gln	HORVU.MOREX.r3.1HG0003860
chr1H:7678542:G:A	Common		Non-Sense SNP: HORVU1Hr1G003460.1 AGA>AAA; R|Arg 35 K|Lys	HORVU.MOREX.r3.1HG0003860
chr1H:7681251:G:A	Common;J247		Non-Sense SNP: HORVU1Hr1G003460.1 GCC>ACC; A|Ala 133 T|Thr	HORVU.MOREX.r3.1HG0003860
chr1H:7682787:C:T	Common		Same-Sense SNP: HORVU1Hr1G003460.1 CCC>CCT; P|Pro 264	HORVU.MOREX.r3.1HG0003860
chr1H:7686114:C:T	Common		Same-Sense SNP: HORVU1Hr1G003460.1 TGC>TGT; C|Cys 378	HORVU.MOREX.r3.1HG0003860
chr1H:7711921:A:C	Common		HORVU1Hr1G003490.1 3-UTR INDEL|SNP	HORVU.MOREX.r3.1HG0003820
chr1H:7843108:A:G	Common		HORVU1Hr1G003530.1 3-UTR INDEL|SNP	HORVU.MOREX.r3.1HG0003900
chr1H:7843141:A:T	Common		HORVU1Hr1G003530.1 3-UTR INDEL|SNP	HORVU.MOREX.r3.1HG0003900
chr1H:7843173:T:C	Common;J247		HORVU1Hr1G003530.1 3-UTR INDEL|SNP	HORVU.MOREX.r3.1HG0003900
chr1H:7843202:C:T	Common		HORVU1Hr1G003530.1 3-UTR INDEL|SNP	HORVU.MOREX.r3.1HG0003900
chr1H:7843207:T:C	Common;J247		HORVU1Hr1G003530.1 3-UTR INDEL|SNP	HORVU.MOREX.r3.1HG0003900
chr1H:7843209:T:C	Common;J247		HORVU1Hr1G003530.1 3-UTR INDEL|SNP	HORVU.MOREX.r3.1HG0003900
chr1H:7843376:G:T	Common		HORVU1Hr1G003530.1 3-UTR INDEL|SNP	HORVU.MOREX.r3.1HG0003900
chr1H:7843378:C:T	Common		HORVU1Hr1G003530.1 3-UTR INDEL|SNP	HORVU.MOREX.r3.1HG0003900
chr1H:7843390:A:G	Common		HORVU1Hr1G003530.1 3-UTR INDEL|SNP	HORVU.MOREX.r3.1HG0003900
chr1H:7843394:C:T	Common		HORVU1Hr1G003530.1 3-UTR INDEL|SNP	HORVU.MOREX.r3.1HG0003900
chr1H:7843397:A:G	Common		HORVU1Hr1G003530.1 3-UTR INDEL|SNP	HORVU.MOREX.r3.1HG0003900
chr1H:7843412:T:C	Common		HORVU1Hr1G003530.1 3-UTR INDEL|SNP	HORVU.MOREX.r3.1HG0003900
chr1H:7843452:C:G	Common		HORVU1Hr1G003530.1 3-UTR INDEL|SNP	HORVU.MOREX.r3.1HG0003900
chr1H:7843454:C:G	Common		HORVU1Hr1G003530.1 3-UTR INDEL|SNP	HORVU.MOREX.r3.1HG0003900
chr1H:7843471:A:G	Common;J247		HORVU1Hr1G003530.1 3-UTR INDEL|SNP	HORVU.MOREX.r3.1HG0003900
chr1H:7843513:T:C	Common		HORVU1Hr1G003530.1 3-UTR INDEL|SNP	HORVU.MOREX.r3.1HG0003900
chr1H:7844009:C:T	Common		HORVU1Hr1G003530.1 3-UTR INDEL|SNP	HORVU.MOREX.r3.1HG0003900
chr1H:7844032:G:A	Common		HORVU1Hr1G003530.1 3-UTR INDEL|SNP	HORVU.MOREX.r3.1HG0003900
chr1H:7844053:T:C	Common;J247		HORVU1Hr1G003530.1 3-UTR INDEL|SNP	HORVU.MOREX.r3.1HG0003900
chr1H:8048948:T:A	Common;J247		HORVU1Hr1G003590.1 3-UTR INDEL|SNP	#N/A
chr1H:8048949:G:A	Common;J247		HORVU1Hr1G003590.1 3-UTR INDEL|SNP	#N/A
chr1H:8049030:C:T	Common		HORVU1Hr1G003590.1 3-UTR INDEL|SNP	#N/A
chr1H:8049039:C:T	Common		HORVU1Hr1G003590.1 3-UTR INDEL|SNP	#N/A
chr1H:8049131:A:G	Common;J247		HORVU1Hr1G003590.1 3-UTR INDEL|SNP	#N/A
chr1H:8049134:G:T	Common		HORVU1Hr1G003590.1 3-UTR INDEL|SNP	#N/A
chr1H:8049207:G:A	Common		HORVU1Hr1G003590.1 3-UTR INDEL|SNP	#N/A
chr1H:8049240:A:G	Common;J247		HORVU1Hr1G003590.1 3-UTR INDEL|SNP	#N/A
chr1H:8049470:G:A	Common;J247		Same-Sense SNP: HORVU1Hr1G003590.1 TGC>TGT; C|Cys 699	#N/A
chr1H:8049476:A:G	Common;J247		Same-Sense SNP: HORVU1Hr1G003590.1 CCT>CCC; P|Pro 693	#N/A
chr1H:8049494:A:G	Common;J247		Same-Sense SNP: HORVU1Hr1G003590.1 TGT>TGC; C|Cys 675	#N/A
chr1H:8049509:A:G	Common;J247		Same-Sense SNP: HORVU1Hr1G003590.1 CAT>CAC; H|His 660	#N/A
chr1H:8049527:G:T	Common		Same-Sense SNP: HORVU1Hr1G003590.1 CTC>CTA; L|Leu 642	#N/A
chr1H:8049837:A:T	Common;J247		Same-Sense SNP: HORVU1Hr1G003590.1 ACT>ACA; T|Thr 534	#N/A
chr1H:8049879:G:C	Common;J247		Same-Sense SNP: HORVU1Hr1G003590.1 GCC>GCG; A|Ala 492	#N/A
chr1H:8050951:T:C	Common;J247		Same-Sense SNP: HORVU1Hr1G003590.1 TCA>TCG; S|Ser 342	#N/A
chr1H:8051009:G:C	Common		Non-Sense SNP: HORVU1Hr1G003590.1 ACC>AGC; T|Thr 284 S|Ser	#N/A
chr1H:8051185:G:C	Common		Non-Sense SNP: HORVU1Hr1G003590.1 ATC>ATG; I|Ile 207 M|Met	#N/A
chr1H:8051186:A:G	Common		Non-Sense SNP: HORVU1Hr1G003590.1 ATC>ACC; I|Ile 206 T|Thr	#N/A
chr1H:8051191:C:A	Common		Same-Sense SNP: HORVU1Hr1G003590.1 GCG>GCT; A|Ala 201	#N/A
chr1H:8051194:C:T	Common		Same-Sense SNP: HORVU1Hr1G003590.1 GCG>GCA; A|Ala 198	#N/A
chr1H:8051210:C:G	Common		Non-Sense SNP: HORVU1Hr1G003590.1 GGC>GCC; G|Gly 182 A|Ala	#N/A
chr1H:8051211:C:G	Common		Non-Sense SNP: HORVU1Hr1G003590.1 GGC>CGC; G|Gly 181 R|Arg	#N/A
chr1H:8057856:A:G	J247		intergenic INDEL|SNP	#N/A
chr1H:8057877:A:G	Common		intergenic INDEL|SNP	#N/A
chr1H:8057930:A:G	Common;J247		intergenic INDEL|SNP	#N/A
chr1H:8058405:G:A	Common		intergenic INDEL|SNP	#N/A
chr1H:8059970:A:G	Common		intergenic INDEL|SNP	#N/A
chr1H:8060060:T:G	Common		intergenic INDEL|SNP	#N/A
chr1H:8060599:A:G	Common;J247		intergenic INDEL|SNP	#N/A
chr1H:8060876:T:C	Common		intergenic INDEL|SNP	#N/A
chr1H:8061901:T:C	Common;J247		intergenic INDEL|SNP	#N/A
chr1H:8061931:C:G	Common		intergenic INDEL|SNP	#N/A
chr1H:8061977:A:G	Common;J247		intergenic INDEL|SNP	#N/A
chr1H:8138269:C:T	Common		intergenic INDEL|SNP	#N/A
chr1H:8251125:T:C	Common		Non-Sense SNP: HORVU1Hr1G003710.1 AAT>AGT; N|Asn 317 S|Ser	HORVU.MOREX.r3.1HG0004060
chr1H:8336489:G:T	Common		HORVU1Hr1G003740.1 3-UTR INDEL|SNP	HORVU.MOREX.r3.1HG0004160
chr1H:8336511:T:A	Common;J247		HORVU1Hr1G003740.1 3-UTR INDEL|SNP	HORVU.MOREX.r3.1HG0004160
chr1H:8336620:G:A	Common;J247		HORVU1Hr1G003740.1 3-UTR INDEL|SNP	HORVU.MOREX.r3.1HG0004160
chr1H:8336625:C:T	Common		HORVU1Hr1G003740.1 3-UTR INDEL|SNP	HORVU.MOREX.r3.1HG0004160
chr1H:8336723:T:A	Common		HORVU1Hr1G003740.1 3-UTR INDEL|SNP	HORVU.MOREX.r3.1HG0004160
chr1H:8336773:T:C	Common		HORVU1Hr1G003740.1 3-UTR INDEL|SNP	HORVU.MOREX.r3.1HG0004160
chr1H:8336804:A:G	Common		HORVU1Hr1G003740.1 3-UTR INDEL|SNP	HORVU.MOREX.r3.1HG0004160
chr1H:8337134:C:T	Common		Non-Sense SNP: HORVU1Hr1G003740.1 GAC>AAC; D|Asp 1771 N|Asn	HORVU.MOREX.r3.1HG0004160
chr1H:8355042:G:A	Common		Same-Sense SNP: HORVU1Hr1G003750.1 GTG>GTA; V|Val 1890	HORVU.MOREX.r3.1HG0004150
chr1H:8355117:C:T	Common		Same-Sense SNP: HORVU1Hr1G003750.1 GAC>GAT; D|Asp 1965	HORVU.MOREX.r3.1HG0004150
chr1H:8355121:A:G	Common		Non-Sense SNP: HORVU1Hr1G003750.1 AGT>GGT; S|Ser 1969 G|Gly	HORVU.MOREX.r3.1HG0004150
chr1H:8355255:T:C	Common;J247		Same-Sense SNP: HORVU1Hr1G003750.1 CGT>CGC; R|Arg 2103	HORVU.MOREX.r3.1HG0004150
chr1H:8355377:G:A	Common;J247		HORVU1Hr1G003750.1 3-UTR INDEL|SNP	HORVU.MOREX.r3.1HG0004150
chr1H:8355633:C:T	Common;J247		HORVU1Hr1G003750.6 3-UTR INDEL|SNP	HORVU.MOREX.r3.1HG0004150
chr1H:8355634:C:T	Common		HORVU1Hr1G003750.6 3-UTR INDEL|SNP	HORVU.MOREX.r3.1HG0004150
chr1H:8355636:C:T	Common		HORVU1Hr1G003750.6 3-UTR INDEL|SNP	HORVU.MOREX.r3.1HG0004150
chr1H:8453702:G:A	Common;J247		intergenic INDEL|SNP	#N/A
chr1H:8465319:T:C	Common;J247		HORVU1Hr1G003940.1 5-UTR INDEL|SNP	HORVU.MOREX.r3.1HG0004220
chr1H:8465324:C:G	Common;J247		HORVU1Hr1G003940.1 5-UTR INDEL|SNP	HORVU.MOREX.r3.1HG0004220
chr1H:8465362:A:G	Common		HORVU1Hr1G003940.1 5-UTR INDEL|SNP	HORVU.MOREX.r3.1HG0004220
chr1H:8467048:C:A	Common;J247		HORVU1Hr1G003940.1 3-UTR INDEL|SNP	HORVU.MOREX.r3.1HG0004220
chr1H:8467070:T:C	Common;J247		HORVU1Hr1G003940.1 3-UTR INDEL|SNP	HORVU.MOREX.r3.1HG0004220
chr1H:8467085:G:A	Common;J247		HORVU1Hr1G003940.1 3-UTR INDEL|SNP	HORVU.MOREX.r3.1HG0004220
chr1H:8467087:T:G	Common;J247		HORVU1Hr1G003940.1 3-UTR INDEL|SNP	HORVU.MOREX.r3.1HG0004220
chr1H:8467116:C:G	Common;J247		HORVU1Hr1G003940.1 3-UTR INDEL|SNP	HORVU.MOREX.r3.1HG0004220
chr1H:8484845:C:G	Common		HORVU1Hr1G003960.2 3-UTR INDEL|SNP	HORVU.MOREX.r3.1HG0004230
chr1H:8484862:A:G	Common;J247		HORVU1Hr1G003960.2 3-UTR INDEL|SNP	HORVU.MOREX.r3.1HG0004230
chr1H:8484905:T:C	Common;J247		HORVU1Hr1G003960.2 3-UTR INDEL|SNP	HORVU.MOREX.r3.1HG0004230
chr1H:8484988:A:T	Common		HORVU1Hr1G003960.2 3-UTR INDEL|SNP	HORVU.MOREX.r3.1HG0004230
chr1H:8485110:T:C	Common;J247		HORVU1Hr1G003960.2 3-UTR INDEL|SNP	HORVU.MOREX.r3.1HG0004230
chr1H:8525732:T:G	Common		HORVU1Hr1G003990.1 3-UTR INDEL|SNP	HORVU.MOREX.r3.1HG0004240
chr1H:8525943:A:G	Common		Same-Sense SNP: HORVU1Hr1G003990.1 GTT>GTC; V|Val 879	HORVU.MOREX.r3.1HG0004240
chr1H:8525966:C:G	Common;J247		Non-Sense SNP: HORVU1Hr1G003990.1 GTT>CTT; V|Val 856 L|Leu	HORVU.MOREX.r3.1HG0004240
chr1H:8526023:C:T	Common;J247		Non-Sense SNP: HORVU1Hr1G003990.1 GCC>ACC; A|Ala 799 T|Thr	HORVU.MOREX.r3.1HG0004240
chr1H:8526127:C:T	Common;J247		Non-Sense SNP: HORVU1Hr1G003990.1 AGC>AAC; S|Ser 695 N|Asn	HORVU.MOREX.r3.1HG0004240
chr1H:8526342:A:G	Common		Same-Sense SNP: HORVU1Hr1G003990.1 ACT>ACC; T|Thr 480	HORVU.MOREX.r3.1HG0004240
chr1H:8754213:C:T	J247		intergenic INDEL|SNP	#N/A
chr1H:8754227:T:C	Common;J247		intergenic INDEL|SNP	#N/A
chr1H:8754292:A:T	J247		intergenic INDEL|SNP	#N/A
chr1H:8754302:G:A	Common;J247		intergenic INDEL|SNP	#N/A
chr1H:8760872:G:T	Common		HORVU1Hr1G004120.1 5-UTR INDEL|SNP	#N/A
chr1H:8761064:G:A	Common		Same-Sense SNP: HORVU1Hr1G004120.1 CAG>CAA; Q|Gln 63	#N/A
chr1H:8761085:G:A	Common		Same-Sense SNP: HORVU1Hr1G004120.1 TTG>TTA; L|Leu 84	#N/A
chr1H:8761101:C:G	Common;J247		Non-Sense SNP: HORVU1Hr1G004120.1 CAG>GAG; Q|Gln 100 E|Glu	#N/A
chr1H:8761155:T:C	Common;J247		Same-Sense SNP: HORVU1Hr1G004120.1 TTG>CTG; L|Leu 154	#N/A
chr1H:8761161:A:G	Common;J247		Non-Sense SNP: HORVU1Hr1G004120.1 ATG>GTG; M|Met 160 V|Val	#N/A
chr1H:8761181:T:C	Common		Same-Sense SNP: HORVU1Hr1G004120.1 ATT>ATC; I|Ile 180	#N/A
chr1H:8761198:A:G	Common;J247		Non-Sense SNP: HORVU1Hr1G004120.1 CAC>CGC; H|His 197 R|Arg	#N/A
chr1H:8761257:C:G	Common;J247		intergenic INDEL|SNP	#N/A
chr1H:8761287:G:A	Common;J247		intergenic INDEL|SNP	#N/A
chr1H:8763529:G:A	Common;J247		Non-Sense SNP: HORVU1Hr1G004130.1 GGG>GAG; G|Gly 14 E|Glu	HORVU.MOREX.r3.1HG0004310
chr1H:8763532:C:T	Common;J247		Non-Sense SNP: HORVU1Hr1G004130.1 GCC>GTC; A|Ala 17 V|Val	HORVU.MOREX.r3.1HG0004310
chr1H:8763565:C:T	Common		Non-Sense SNP: HORVU1Hr1G004130.1 CCG>CTG; P|Pro 50 L|Leu	HORVU.MOREX.r3.1HG0004310
chr1H:8763645:C:T	Common		Non-Sense SNP: HORVU1Hr1G004130.1 CCG>TCG; P|Pro 130 S|Ser	HORVU.MOREX.r3.1HG0004310
chr1H:8763792:C:A	Common;J247		HORVU1Hr1G004130.1 3-UTR INDEL|SNP	HORVU.MOREX.r3.1HG0004310
chr1H:8773976:G:A	Common		HORVU1Hr1G004150.1 3-UTR INDEL|SNP	HORVU.MOREX.r3.1HG0004280
chr1H:8774108:G:A	Common		Same-Sense SNP: HORVU1Hr1G004150.1 ATC>ATT; I|Ile 219	HORVU.MOREX.r3.1HG0004280
chr1H:8774225:G:A	Common		Same-Sense SNP: HORVU1Hr1G004150.1 CTC>CTT; L|Leu 102	HORVU.MOREX.r3.1HG0004280
chr1H:8774233:C:T	Common		Non-Sense SNP: HORVU1Hr1G004150.1 GTC>ATC; V|Val 94 I|Ile	HORVU.MOREX.r3.1HG0004280
chr1H:8774238:C:T	Common		Non-Sense SNP: HORVU1Hr1G004150.1 AGG>AAG; R|Arg 89 K|Lys	HORVU.MOREX.r3.1HG0004280
chr1H:8774243:G:C	Common		Non-Sense SNP: HORVU1Hr1G004150.1 GAC>GAG; D|Asp 84 E|Glu	HORVU.MOREX.r3.1HG0004280
chr1H:8774258:C:T	Common		Same-Sense SNP: HORVU1Hr1G004150.1 GGG>GGA; G|Gly 69	HORVU.MOREX.r3.1HG0004280
chr1H:8777184:G:A	Common		HORVU1Hr1G004150.4 intronic SNP	HORVU.MOREX.r3.1HG0004280
chr1H:8777188:A:G	Common;J247		HORVU1Hr1G004150.4 intronic SNP	HORVU.MOREX.r3.1HG0004280
chr1H:8777190:G:A	Common		HORVU1Hr1G004150.4 intronic SNP	HORVU.MOREX.r3.1HG0004280
chr1H:8777238:G:A	J247		HORVU1Hr1G004150.4 intronic SNP	HORVU.MOREX.r3.1HG0004280
chr1H:8777336:C:A	J247		HORVU1Hr1G004150.4 intronic SNP	HORVU.MOREX.r3.1HG0004280
chr1H:8777351:T:A	J247		HORVU1Hr1G004150.4 intronic SNP	HORVU.MOREX.r3.1HG0004280
chr1H:8777364:T:A	J247		HORVU1Hr1G004150.4 intronic SNP	HORVU.MOREX.r3.1HG0004280
chr1H:8780493:C:T	Common		Same-Sense SNP: HORVU1Hr1G004150.4 GGG>GGA; G|Gly 78	HORVU.MOREX.r3.1HG0004280
chr1H:8917220:A:T	Common;J247		Same-Sense SNP: HORVU1Hr1G004200.1 CCA>CCT; P|Pro 2100	HORVU.MOREX.r3.1HG0004540
chr1H:8917226:T:C	Common;J247		Same-Sense SNP: HORVU1Hr1G004200.1 GGT>GGC; G|Gly 2106	HORVU.MOREX.r3.1HG0004540
chr1H:8917232:A:G	Common;J247		Same-Sense SNP: HORVU1Hr1G004200.1 CGA>CGG; R|Arg 2112	HORVU.MOREX.r3.1HG0004540
chr1H:8917365:C:T	Common;J247		Same-Sense SNP: HORVU1Hr1G004200.1 GAC>GAT; D|Asp 2142	HORVU.MOREX.r3.1HG0004540
chr1H:8918488:G:A	Common;J247		Same-Sense SNP: HORVU1Hr1G004200.1 AAG>AAA; K|Lys 2319	HORVU.MOREX.r3.1HG0004540
chr1H:8918539:G:A	Common;J247		Same-Sense SNP: HORVU1Hr1G004200.1 GAG>GAA; E|Glu 2370	HORVU.MOREX.r3.1HG0004540
chr1H:8919481:T:G	Common;J247		HORVU1Hr1G004200.1 3-UTR INDEL|SNP	HORVU.MOREX.r3.1HG0004540
chr1H:8934168:C:T	Common		HORVU1Hr1G004230.1 intronic SNP	HORVU.MOREX.r3.1HG0004560
chr1H:8934180:T:C	Common		HORVU1Hr1G004230.1 intronic SNP	HORVU.MOREX.r3.1HG0004560
chr1H:8934181:A:G	Common		HORVU1Hr1G004230.1 intronic SNP	HORVU.MOREX.r3.1HG0004560
chr1H:8934205:G:T	Common		HORVU1Hr1G004230.1 intronic SNP	HORVU.MOREX.r3.1HG0004560
chr1H:8934213:G:T	Common		HORVU1Hr1G004230.1 intronic SNP	HORVU.MOREX.r3.1HG0004560
chr1H:8936594:G:A	Common		Same-Sense SNP: HORVU1Hr1G004230.1 GAG>GAA; E|Glu 1641	HORVU.MOREX.r3.1HG0004560
chr1H:8937391:G:C	Common;J247		Same-Sense SNP: HORVU1Hr1G004230.1 CCG>CCC; P|Pro 2232	HORVU.MOREX.r3.1HG0004560
chr1H:8937594:A:G	Common;J247		HORVU1Hr1G004230.1 3-UTR INDEL|SNP	HORVU.MOREX.r3.1HG0004560
chr1H:8937755:C:T	Common		HORVU1Hr1G004230.1 3-UTR INDEL|SNP	HORVU.MOREX.r3.1HG0004560
chr1H:8937778:C:T	Common		HORVU1Hr1G004230.1 3-UTR INDEL|SNP	HORVU.MOREX.r3.1HG0004560
chr1H:8937826:C:G	Common;J247		HORVU1Hr1G004230.1 3-UTR INDEL|SNP	HORVU.MOREX.r3.1HG0004560
chr1H:9071515:C:T	Common		HORVU1Hr1G004330.2 3-UTR INDEL|SNP	HORVU.MOREX.r3.1HG0004730
chr1H:9071581:T:C	Common		HORVU1Hr1G004330.2 3-UTR INDEL|SNP	HORVU.MOREX.r3.1HG0004730
chr1H:9081197:T:C	Common		HORVU1Hr1G004330.7 3-UTR INDEL|SNP	HORVU.MOREX.r3.1HG0004730
chr1H:9081219:G:A	Common;J247		HORVU1Hr1G004330.7 3-UTR INDEL|SNP	HORVU.MOREX.r3.1HG0004730
chr1H:9081329:G:T	Common		Same-Sense SNP: HORVU1Hr1G004330.2 CGG>AGG; R|Arg 844	HORVU.MOREX.r3.1HG0004730
chr1H:9081678:A:G	Common;J247		Same-Sense SNP: HORVU1Hr1G004330.2 GCT>GCC; A|Ala 495	HORVU.MOREX.r3.1HG0004730
chr1H:9122167:G:A	Common;J247		Same-Sense SNP: HORVU1Hr1G004400.2 TCG>TCA; S|Ser 51	HORVU.MOREX.r3.1HG0004690
chr1H:9122170:G:C	Common;J247		Same-Sense SNP: HORVU1Hr1G004400.2 CCG>CCC; P|Pro 54	HORVU.MOREX.r3.1HG0004690
chr1H:9122185:G:T	Common		Same-Sense SNP: HORVU1Hr1G004400.2 GCG>GCT; A|Ala 69	HORVU.MOREX.r3.1HG0004690
chr1H:9122193:G:C	Common		Non-Sense SNP: HORVU1Hr1G004400.2 GGC>GCC; G|Gly 77 A|Ala	HORVU.MOREX.r3.1HG0004690
chr1H:9122647:C:T	Common		HORVU1Hr1G004400.2 3-UTR INDEL|SNP	HORVU.MOREX.r3.1HG0004690
chr1H:9122747:T:C	Common;J247		HORVU1Hr1G004400.2 3-UTR INDEL|SNP	HORVU.MOREX.r3.1HG0004690
chr1H:9122750:G:A	Common;J247		HORVU1Hr1G004400.2 3-UTR INDEL|SNP	HORVU.MOREX.r3.1HG0004690
chr1H:9122870:A:C	Common		HORVU1Hr1G004400.2 3-UTR INDEL|SNP	HORVU.MOREX.r3.1HG0004690
chr1H:9122894:A:C	Common		HORVU1Hr1G004400.2 3-UTR INDEL|SNP	HORVU.MOREX.r3.1HG0004690
chr1H:9229337:C:A	Common		Same-Sense SNP: HORVU1Hr1G004480.1 GTC>GTA; V|Val 516	HORVU.MOREX.r3.1HG0004890
chr1H:9230437:C:G	Common;J247		Non-Sense SNP: HORVU1Hr1G004480.1 CTT>GTT; L|Leu 982 V|Val	HORVU.MOREX.r3.1HG0004890
chr1H:9230468:C:T	Common		Non-Sense SNP: HORVU1Hr1G004480.1 TCG>TTG; S|Ser 1013 L|Leu	HORVU.MOREX.r3.1HG0004890
chr1H:9232193:T:C	Common;J247		HORVU1Hr1G004480.1 3-UTR INDEL|SNP	HORVU.MOREX.r3.1HG0004890
chr1H:9232196:C:A	Common;J247		HORVU1Hr1G004480.1 3-UTR INDEL|SNP	HORVU.MOREX.r3.1HG0004890
chr1H:9232369:C:T	Common		HORVU1Hr1G004480.1 3-UTR INDEL|SNP	HORVU.MOREX.r3.1HG0004890
chr1H:9238012:G:A	Common		HORVU1Hr1G004490.1 3-UTR INDEL|SNP	HORVU.MOREX.r3.1HG0004880
chr1H:9239015:C:T	Common;J247		HORVU1Hr1G004510.1 3-UTR INDEL|SNP	HORVU.MOREX.r3.1HG0004870
chr1H:9239082:A:G	Common		HORVU1Hr1G004510.1 3-UTR INDEL|SNP	HORVU.MOREX.r3.1HG0004870
chr1H:9239101:A:G	Common;J247		HORVU1Hr1G004510.1 3-UTR INDEL|SNP	HORVU.MOREX.r3.1HG0004870
chr1H:9239143:C:T	Common		Same-Sense SNP: HORVU1Hr1G004510.1 CCG>CCA; P|Pro 1734	HORVU.MOREX.r3.1HG0004870
chr1H:9239206:C:T	Common		Same-Sense SNP: HORVU1Hr1G004510.1 GGG>GGA; G|Gly 1671	HORVU.MOREX.r3.1HG0004870
chr1H:9395082:G:A	Common		Non-Sense SNP: HORVU1Hr1G004580.1 GGC>GAC; G|Gly 452 D|Asp	HORVU.MOREX.r3.1HG0004940
chr1H:9395503:T:G	Common;J247		HORVU1Hr1G004580.1 3-UTR INDEL|SNP	HORVU.MOREX.r3.1HG0004940
chr1H:9395524:G:A	Common		HORVU1Hr1G004580.1 3-UTR INDEL|SNP	HORVU.MOREX.r3.1HG0004940
chr1H:9395525:A:C	Common		HORVU1Hr1G004580.1 3-UTR INDEL|SNP	HORVU.MOREX.r3.1HG0004940
chr1H:9395538:C:T	Common		HORVU1Hr1G004580.1 3-UTR INDEL|SNP	HORVU.MOREX.r3.1HG0004940
chr1H:9395596:A:G	Common		HORVU1Hr1G004580.1 3-UTR INDEL|SNP	HORVU.MOREX.r3.1HG0004940
chr1H:9395649:G:A	Common		HORVU1Hr1G004580.1 3-UTR INDEL|SNP	HORVU.MOREX.r3.1HG0004940
chr1H:9395676:A:G	Common		HORVU1Hr1G004580.1 3-UTR INDEL|SNP	HORVU.MOREX.r3.1HG0004940
chr1H:9395915:G:A	Common		HORVU1Hr1G004580.1 3-UTR INDEL|SNP	HORVU.MOREX.r3.1HG0004940
chr1H:9395980:A:G	Common;J247		HORVU1Hr1G004580.1 3-UTR INDEL|SNP	HORVU.MOREX.r3.1HG0004940
chr1H:9396046:A:G	Common		HORVU1Hr1G004580.1 3-UTR INDEL|SNP	HORVU.MOREX.r3.1HG0004940
chr1H:9396068:A:T	Common		HORVU1Hr1G004580.1 3-UTR INDEL|SNP	HORVU.MOREX.r3.1HG0004940
chr1H:9396075:C:T	Common;J247		HORVU1Hr1G004580.1 3-UTR INDEL|SNP	HORVU.MOREX.r3.1HG0004940
chr1H:9563647:A:G	Common;J247		Same-Sense SNP: HORVU1Hr1G004590.1 TCT>TCC; S|Ser 537	HORVU.MOREX.r3.1HG0005040
chr1H:9564220:A:G	Common		Same-Sense SNP: HORVU1Hr1G004590.1 TTT>TTC; F|Phe 252	HORVU.MOREX.r3.1HG0005040
chr1H:9570496:A:T	Common;J247		HORVU1Hr1G004610.1 3-UTR INDEL|SNP	#N/A
chr1H:9570525:G:A	Common		HORVU1Hr1G004610.1 3-UTR INDEL|SNP	#N/A
chr1H:9570730:A:C	Common;J247		HORVU1Hr1G004610.1 3-UTR INDEL|SNP	#N/A
chr1H:9570731:G:A	Common		HORVU1Hr1G004610.1 3-UTR INDEL|SNP	#N/A
chr1H:9570821:A:G	Common;J247		Same-Sense SNP: HORVU1Hr1G004610.1 CCT>CCC; P|Pro 348	#N/A
chr1H:9571028:C:A	Common		Non-Sense SNP: HORVU1Hr1G004610.1 CAG>CAT; Q|Gln 141 H|His	#N/A
chr1H:9571126:G:A	Common		Same-Sense SNP: HORVU1Hr1G004610.1 CTG>TTG; L|Leu 43	#N/A
chr1H:9571136:G:A	Common		Same-Sense SNP: HORVU1Hr1G004610.1 GGC>GGT; G|Gly 33	#N/A
chr1H:9651893:A:G	Common		Non-Sense SNP: HORVU1Hr1G004670.1 AGT>GGT; S|Ser 391 G|Gly	#N/A
chr1H:9651959:A:T	Common		Non-Sense SNP: HORVU1Hr1G004670.1 AAC>TAC; N|Asn 457 Y|Tyr	#N/A
chr1H:9652509:G:A	Common		HORVU1Hr1G004670.1 3-UTR INDEL|SNP	#N/A
chr1H:9652603:C:G	Common		HORVU1Hr1G004670.1 3-UTR INDEL|SNP	#N/A
chr1H:9652753:C:T	Common		HORVU1Hr1G004670.1 3-UTR INDEL|SNP	#N/A
chr1H:9652775:G:A	Common		HORVU1Hr1G004670.1 3-UTR INDEL|SNP	#N/A
chr1H:9652790:T:C	Common		HORVU1Hr1G004670.1 3-UTR INDEL|SNP	#N/A
chr1H:9652821:G:A	Common		HORVU1Hr1G004670.1 3-UTR INDEL|SNP	#N/A
chr1H:9652855:A:G	Common		HORVU1Hr1G004670.1 3-UTR INDEL|SNP	#N/A
chr1H:9652856:C:T	Common		HORVU1Hr1G004670.1 3-UTR INDEL|SNP	#N/A
chr1H:9671408:G:A	Common		HORVU1Hr1G004690.1 5-UTR INDEL|SNP	HORVU.MOREX.r3.1HG0005070
chr1H:9671419:A:G	Common;J247		HORVU1Hr1G004690.1 5-UTR INDEL|SNP	HORVU.MOREX.r3.1HG0005070
chr1H:9671444:G:C	Common		HORVU1Hr1G004690.1 5-UTR INDEL|SNP	HORVU.MOREX.r3.1HG0005070
chr1H:9671518:C:T	Common		HORVU1Hr1G004690.1 5-UTR INDEL|SNP	HORVU.MOREX.r3.1HG0005070
chr1H:9671567:T:C	Common		HORVU1Hr1G004690.1 5-UTR INDEL|SNP	HORVU.MOREX.r3.1HG0005070
chr1H:9672941:G:A	Common		Non-Sense SNP: HORVU1Hr1G004690.1 CGG>CAG; R|Arg 317 Q|Gln	HORVU.MOREX.r3.1HG0005070
chr1H:9672951:C:T	Common		Same-Sense SNP: HORVU1Hr1G004690.1 GGC>GGT; G|Gly 327	HORVU.MOREX.r3.1HG0005070
chr1H:9672961:C:T	Common		Same-Sense SNP: HORVU1Hr1G004690.1 CTG>TTG; L|Leu 337	HORVU.MOREX.r3.1HG0005070
chr1H:9673317:G:C	Common;J247		intergenic INDEL|SNP	#N/A
chr1H:9673356:C:T	Common		intergenic INDEL|SNP	#N/A
chr1H:9796062:T:G	Common;J247		Non-Sense SNP: HORVU1Hr1G004720.1 TTC>GTC; F|Phe 613 V|Val	HORVU.MOREX.r3.1HG0005090
chr1H:9796502:T:G	Common		Same-Sense SNP: HORVU1Hr1G004720.1 GCT>GCG; A|Ala 1053	HORVU.MOREX.r3.1HG0005090
chr1H:9796785:A:G	Common		Non-Sense SNP: HORVU1Hr1G004720.1 ACC>GCC; T|Thr 1336 A|Ala	HORVU.MOREX.r3.1HG0005090
chr1H:9796841:C:G	Common		Same-Sense SNP: HORVU1Hr1G004720.1 CTC>CTG; L|Leu 1392	HORVU.MOREX.r3.1HG0005090
chr1H:9797187:T:G	Common		HORVU1Hr1G004720.1 3-UTR INDEL|SNP	HORVU.MOREX.r3.1HG0005090
chr1H:9797242:C:A	Common		HORVU1Hr1G004720.1 3-UTR INDEL|SNP	HORVU.MOREX.r3.1HG0005090
chr1H:9797264:G:A	Common		HORVU1Hr1G004720.1 3-UTR INDEL|SNP	HORVU.MOREX.r3.1HG0005090
chr1H:9797286:G:A	Common		HORVU1Hr1G004720.1 3-UTR INDEL|SNP	HORVU.MOREX.r3.1HG0005090
chr1H:10237263:T:C	Common		Non-Sense SNP: HORVU1Hr1G004910.1 TAT>TGT; Y|Tyr 2741 C|Cys	HORVU.MOREX.r3.1HG0005370
chr1H:10237343:A:C	Common;J247		Same-Sense SNP: HORVU1Hr1G004910.1 ACT>ACG; T|Thr 2661	HORVU.MOREX.r3.1HG0005370
chr1H:10238020:C:T	Common;J247		Non-Sense SNP: HORVU1Hr1G004910.1 GTT>ATT; V|Val 1984 I|Ile	HORVU.MOREX.r3.1HG0005370
chr1H:10238049:T:A	Common		Non-Sense SNP: HORVU1Hr1G004910.1 TAC>TTC; Y|Tyr 1955 F|Phe	HORVU.MOREX.r3.1HG0005370
chr1H:10238161:A:T	Common		Non-Sense SNP: HORVU1Hr1G004910.1 TTG>ATG; L|Leu 1843 M|Met	HORVU.MOREX.r3.1HG0005370
chr1H:10238926:A:G	Common		Non-Sense SNP: HORVU1Hr1G004910.1 TCC>CCC; S|Ser 1078 P|Pro	HORVU.MOREX.r3.1HG0005370
chr1H:10238930:G:C	Common		Same-Sense SNP: HORVU1Hr1G004910.1 CTC>CTG; L|Leu 1074	HORVU.MOREX.r3.1HG0005370
chr1H:10238935:A:G	Common		Non-Sense SNP: HORVU1Hr1G004910.1 TCA>CCA; S|Ser 1069 P|Pro	HORVU.MOREX.r3.1HG0005370
chr1H:10246880:T:C	Common;J247		Non-Sense SNP: HORVU1Hr1G004920.1 AAG>AGG; K|Lys 689 R|Arg	HORVU.MOREX.r3.1HG0005360
chr1H:10741037:T:C	Common		Same-Sense SNP: HORVU1Hr1G004960.1 GGT>GGC; G|Gly 270	HORVU.MOREX.r3.1HG0005400
chr1H:10746458:C:T	Common		HORVU1Hr1G004960.1 3-UTR INDEL|SNP	HORVU.MOREX.r3.1HG0005400
chr1H:10747208:A:G	Common		HORVU1Hr1G004970.1 3-UTR INDEL|SNP	HORVU.MOREX.r3.1HG0005410
chr1H:10747464:A:G	Common;J247		Same-Sense SNP: HORVU1Hr1G004970.1 GTT>GTC; V|Val 453	HORVU.MOREX.r3.1HG0005410
chr1H:10747542:A:G	Common;J247		Same-Sense SNP: HORVU1Hr1G004970.1 GCT>GCC; A|Ala 375	HORVU.MOREX.r3.1HG0005410
chr1H:10747581:A:G	Common		Same-Sense SNP: HORVU1Hr1G004970.1 TAT>TAC; Y|Tyr 336	HORVU.MOREX.r3.1HG0005410
chr1H:10747635:T:C	Common		Same-Sense SNP: HORVU1Hr1G004970.1 GCA>GCG; A|Ala 282	HORVU.MOREX.r3.1HG0005410
chr1H:10747713:A:G	Common		Same-Sense SNP: HORVU1Hr1G004970.1 GAT>GAC; D|Asp 204	HORVU.MOREX.r3.1HG0005410
chr1H:10747734:G:A	Common		Same-Sense SNP: HORVU1Hr1G004970.1 TGC>TGT; C|Cys 183	HORVU.MOREX.r3.1HG0005410
chr1H:10747772:T:G	Common		Non-Sense SNP: HORVU1Hr1G004970.1 AAC>CAC; N|Asn 145 H|His	HORVU.MOREX.r3.1HG0005410
chr1H:10747794:C:G	Common		Same-Sense SNP: HORVU1Hr1G004970.1 GTG>GTC; V|Val 123	HORVU.MOREX.r3.1HG0005410
chr1H:10747797:A:G	Common		Same-Sense SNP: HORVU1Hr1G004970.1 AAT>AAC; N|Asn 120	HORVU.MOREX.r3.1HG0005410
chr1H:10747849:C:A	Common		Non-Sense SNP: HORVU1Hr1G004970.1 AGC>ATC; S|Ser 68 I|Ile	HORVU.MOREX.r3.1HG0005410
chr1H:10747959:G:A	Common		HORVU1Hr1G004970.1 5-UTR INDEL|SNP	HORVU.MOREX.r3.1HG0005410
chr1H:10747971:T:C	Common		HORVU1Hr1G004970.1 5-UTR INDEL|SNP	HORVU.MOREX.r3.1HG0005410
chr1H:10748010:A:G	Common		HORVU1Hr1G004970.1 5-UTR INDEL|SNP	HORVU.MOREX.r3.1HG0005410
chr1H:10748022:T:G	Common		HORVU1Hr1G004970.1 5-UTR INDEL|SNP	HORVU.MOREX.r3.1HG0005410
chr1H:10748055:T:C	Common		HORVU1Hr1G004970.1 5-UTR INDEL|SNP	HORVU.MOREX.r3.1HG0005410
chr1H:10748079:C:A	Common		HORVU1Hr1G004970.1 5-UTR INDEL|SNP	HORVU.MOREX.r3.1HG0005410
chr1H:10748085:C:G	Common		HORVU1Hr1G004970.1 5-UTR INDEL|SNP	HORVU.MOREX.r3.1HG0005410
chr1H:10748104:A:G	Common		HORVU1Hr1G004970.1 5-UTR INDEL|SNP	HORVU.MOREX.r3.1HG0005410
chr1H:10766197:C:T	Common		Same-Sense SNP: HORVU1Hr1G004980.1 CCG>CCA; P|Pro 1929	HORVU.MOREX.r3.1HG0005420
chr1H:10766206:T:C	Common;J247		Same-Sense SNP: HORVU1Hr1G004980.1 CAA>CAG; Q|Gln 1920	HORVU.MOREX.r3.1HG0005420
chr1H:10766245:G:T	Common		Same-Sense SNP: HORVU1Hr1G004980.1 GCC>GCA; A|Ala 1881	HORVU.MOREX.r3.1HG0005420
chr1H:10766296:C:T	Common		Same-Sense SNP: HORVU1Hr1G004980.1 GGG>GGA; G|Gly 1830	HORVU.MOREX.r3.1HG0005420
chr1H:10766305:G:A	Common		Same-Sense SNP: HORVU1Hr1G004980.1 TAC>TAT; Y|Tyr 1821	HORVU.MOREX.r3.1HG0005420
chr1H:10766497:C:T	Common		Same-Sense SNP: HORVU1Hr1G004980.1 GTG>GTA; V|Val 1629	HORVU.MOREX.r3.1HG0005420
chr1H:10766551:G:A	Common		Same-Sense SNP: HORVU1Hr1G004980.1 GCC>GCT; A|Ala 1575	HORVU.MOREX.r3.1HG0005420
chr1H:10766638:C:G	Common		Same-Sense SNP: HORVU1Hr1G004980.1 ACG>ACC; T|Thr 1488	HORVU.MOREX.r3.1HG0005420
chr1H:10766887:G:C	Common;J247		Same-Sense SNP: HORVU1Hr1G004980.1 CGC>CGG; R|Arg 1239	HORVU.MOREX.r3.1HG0005420
chr1H:10767239:T:G	Common		Non-Sense SNP: HORVU1Hr1G004980.1 GAT>GCT; D|Asp 887 A|Ala	HORVU.MOREX.r3.1HG0005420
chr1H:10767241:A:G	Common		Same-Sense SNP: HORVU1Hr1G004980.1 GCT>GCC; A|Ala 885	HORVU.MOREX.r3.1HG0005420
chr1H:10767245:C:G	Common		Non-Sense SNP: HORVU1Hr1G004980.1 AGT>ACT; S|Ser 881 T|Thr	HORVU.MOREX.r3.1HG0005420
chr1H:10767246:T:C	Common		Non-Sense SNP: HORVU1Hr1G004980.1 AGT>GGT; S|Ser 880 G|Gly	HORVU.MOREX.r3.1HG0005420
chr1H:10767248:G:T	Common		Non-Sense SNP: HORVU1Hr1G004980.1 GCC>GAC; A|Ala 878 D|Asp	HORVU.MOREX.r3.1HG0005420
chr1H:10767252:C:A	Common		Non-Sense SNP: HORVU1Hr1G004980.1 GCT>TCT; A|Ala 874 S|Ser	HORVU.MOREX.r3.1HG0005420
chr1H:10767256:A:C	Common		Non-Sense SNP: HORVU1Hr1G004980.1 GAT>GAG; D|Asp 870 E|Glu	HORVU.MOREX.r3.1HG0005420
chr1H:10767268:A:G	Common		Same-Sense SNP: HORVU1Hr1G004980.1 CGT>CGC; R|Arg 858	HORVU.MOREX.r3.1HG0005420
chr1H:10767751:G:T	Common		Non-Sense SNP: HORVU1Hr1G004980.1 CAC>CAA; H|His 375 Q|Gln	HORVU.MOREX.r3.1HG0005420
chr1H:10847397:G:C	Common		intergenic INDEL|SNP	#N/A
chr1H:10847421:G:A	Common		intergenic INDEL|SNP	#N/A
chr1H:10847430:T:C	Common		intergenic INDEL|SNP	#N/A
chr1H:10847435:T:G	Common		intergenic INDEL|SNP	#N/A
chr1H:10847436:T:A	Common		intergenic INDEL|SNP	#N/A
chr1H:10847446:T:G	Common		intergenic INDEL|SNP	#N/A
chr1H:10847512:A:T	Common		intergenic INDEL|SNP	#N/A
chr1H:10847516:T:G	Common		intergenic INDEL|SNP	#N/A
chr1H:10847531:T:G	Common		intergenic INDEL|SNP	#N/A
chr1H:10847565:C:G	J247		intergenic INDEL|SNP	#N/A
chr1H:10847567:A:G	J247		intergenic INDEL|SNP	#N/A
chr1H:10847573:A:G	Common		intergenic INDEL|SNP	#N/A
chr1H:10847586:C:G	Common		intergenic INDEL|SNP	#N/A
chr1H:10847611:A:G	Common		intergenic INDEL|SNP	#N/A
chr1H:10847649:T:C	J247		intergenic INDEL|SNP	#N/A
chr1H:10847701:G:C	J247		intergenic INDEL|SNP	#N/A
chr1H:10847711:T:G	Common		intergenic INDEL|SNP	#N/A
chr1H:10847717:T:G	Common		intergenic INDEL|SNP	#N/A
chr1H:10847775:T:A	J247		intergenic INDEL|SNP	#N/A
chr1H:10847779:G:A	Common		intergenic INDEL|SNP	#N/A
chr1H:10847797:G:T	J247		intergenic INDEL|SNP	#N/A
chr1H:10847879:A:G	Common		intergenic INDEL|SNP	#N/A
chr1H:10847892:C:A	Common		intergenic INDEL|SNP	#N/A
chr1H:10847911:A:G	Common		intergenic INDEL|SNP	#N/A
chr1H:10847930:T:G	Common		intergenic INDEL|SNP	#N/A
chr1H:10847935:G:A	Common		intergenic INDEL|SNP	#N/A
chr1H:10847955:T:C	J247		intergenic INDEL|SNP	#N/A
chr1H:10847958:G:T	J247		intergenic INDEL|SNP	#N/A
chr1H:10847983:A:G	J247		intergenic INDEL|SNP	#N/A
chr1H:10848003:C:G	Common		intergenic INDEL|SNP	#N/A
chr1H:10848031:G:A	Common		intergenic INDEL|SNP	#N/A
chr1H:10848063:G:T	J247		intergenic INDEL|SNP	#N/A
chr1H:10848067:G:T	Common		intergenic INDEL|SNP	#N/A
chr1H:10849516:G:A	Common		intergenic INDEL|SNP	#N/A
chr1H:10849590:G:A	Common		intergenic INDEL|SNP	#N/A
chr1H:10849697:A:C	Common		intergenic INDEL|SNP	#N/A
chr1H:10849762:T:C	J247		intergenic INDEL|SNP	#N/A
chr1H:10849777:A:C	J247		intergenic INDEL|SNP	#N/A
chr1H:10849778:C:G	J247		intergenic INDEL|SNP	#N/A
chr1H:10849842:G:A	J247		intergenic INDEL|SNP	#N/A
chr1H:10849849:T:C	Common		intergenic INDEL|SNP	#N/A
chr1H:10849894:T:C	Common		intergenic INDEL|SNP	#N/A
chr1H:10849898:T:A	Common		intergenic INDEL|SNP	#N/A
chr1H:10849921:C:A	J247		intergenic INDEL|SNP	#N/A
chr1H:10849931:G:A	J247		intergenic INDEL|SNP	#N/A
chr1H:10849950:C:A	J247		intergenic INDEL|SNP	#N/A
chr1H:10849972:T:C	Common		intergenic INDEL|SNP	#N/A
chr1H:10849983:C:A	J247		intergenic INDEL|SNP	#N/A
chr1H:10849991:T:A	J247		intergenic INDEL|SNP	#N/A
chr1H:10849999:G:C	J247		intergenic INDEL|SNP	#N/A
chr1H:10857255:T:C	J247		intergenic INDEL|SNP	#N/A
chr1H:10857301:T:C	J247		intergenic INDEL|SNP	#N/A
chr1H:10857302:A:T	J247		intergenic INDEL|SNP	#N/A
chr1H:10857321:A:C	Common		intergenic INDEL|SNP	#N/A
chr1H:10857351:G:A	J247		intergenic INDEL|SNP	#N/A
chr1H:10857379:C:A	J247		intergenic INDEL|SNP	#N/A
chr1H:10857388:T:C	J247		intergenic INDEL|SNP	#N/A
chr1H:10857393:G:A	J247		intergenic INDEL|SNP	#N/A
chr1H:10857395:G:A	J247		intergenic INDEL|SNP	#N/A
chr1H:10857410:T:C	J247		intergenic INDEL|SNP	#N/A
chr1H:10857433:C:T	J247		intergenic INDEL|SNP	#N/A
chr1H:10857444:G:A	J247		intergenic INDEL|SNP	#N/A
chr1H:10857466:G:C	J247		intergenic INDEL|SNP	#N/A
chr1H:10857481:A:C	Common		intergenic INDEL|SNP	#N/A
chr1H:10857498:A:C	J247		intergenic INDEL|SNP	#N/A
chr1H:10857566:G:A	J247		intergenic INDEL|SNP	#N/A
chr1H:10857615:T:A	Common		intergenic INDEL|SNP	#N/A
chr1H:10857694:G:A	Common		intergenic INDEL|SNP	#N/A
chr1H:10867140:T:C	Common		intergenic INDEL|SNP	#N/A
chr1H:10867151:A:G	Common		intergenic INDEL|SNP	#N/A
chr1H:10867177:T:C	Common		intergenic INDEL|SNP	#N/A
chr1H:10867179:C:T	J247		intergenic INDEL|SNP	#N/A
chr1H:10867226:A:G	Common		intergenic INDEL|SNP	#N/A
chr1H:10867240:A:G	Common		intergenic INDEL|SNP	#N/A
chr1H:10867251:G:A	Common		intergenic INDEL|SNP	#N/A
chr1H:10867274:G:C	J247		intergenic INDEL|SNP	#N/A
chr1H:10867278:C:G	Common		intergenic INDEL|SNP	#N/A
chr1H:10867298:C:G	Common		intergenic INDEL|SNP	#N/A
chr1H:10867346:T:G	Common		intergenic INDEL|SNP	#N/A
chr1H:10867362:T:C	J247		intergenic INDEL|SNP	#N/A
chr1H:10867410:C:T	J247		intergenic INDEL|SNP	#N/A
chr1H:10867417:C:T	J247		intergenic INDEL|SNP	#N/A
chr1H:10867418:G:A	J247		intergenic INDEL|SNP	#N/A
chr1H:10867421:A:G	J247		intergenic INDEL|SNP	#N/A
chr1H:10867424:C:A	Common		intergenic INDEL|SNP	#N/A
chr1H:10867440:C:G	Common		intergenic INDEL|SNP	#N/A
chr1H:10867444:A:G	Common		intergenic INDEL|SNP	#N/A
chr1H:10867503:T:C	J247		intergenic INDEL|SNP	#N/A
chr1H:10867510:T:A	J247		intergenic INDEL|SNP	#N/A
chr1H:10867526:C:G	Common		intergenic INDEL|SNP	#N/A
chr1H:10867530:T:C	J247		intergenic INDEL|SNP	#N/A
chr1H:10867533:G:A	J247		intergenic INDEL|SNP	#N/A
chr1H:10867542:T:C	J247		intergenic INDEL|SNP	#N/A
chr1H:10867548:T:A	J247		intergenic INDEL|SNP	#N/A
chr1H:10867555:T:C	J247		intergenic INDEL|SNP	#N/A
chr1H:10867556:G:A	J247		intergenic INDEL|SNP	#N/A
chr1H:10867560:A:G	J247		intergenic INDEL|SNP	#N/A
chr1H:10867589:C:G	Common		intergenic INDEL|SNP	#N/A
chr1H:10867593:C:T	J247		intergenic INDEL|SNP	#N/A
chr1H:10867605:A:G	J247		intergenic INDEL|SNP	#N/A
chr1H:10867625:G:C	J247		intergenic INDEL|SNP	#N/A
chr1H:10867629:T:A	J247		intergenic INDEL|SNP	#N/A
chr1H:10867651:G:T	J247		intergenic INDEL|SNP	#N/A
chr1H:10867652:T:G	J247		intergenic INDEL|SNP	#N/A
chr1H:10867661:C:G	Common		intergenic INDEL|SNP	#N/A
chr1H:10867692:T:C	Common		intergenic INDEL|SNP	#N/A
chr1H:10867698:C:A	Common		intergenic INDEL|SNP	#N/A
chr1H:10867736:T:G	Common		intergenic INDEL|SNP	#N/A
chr1H:10867789:G:A	Common		intergenic INDEL|SNP	#N/A
chr1H:10867812:G:T	Common		intergenic INDEL|SNP	#N/A
chr1H:10867881:C:G	Common		intergenic INDEL|SNP	#N/A
chr1H:10867994:A:T	Common		intergenic INDEL|SNP	#N/A
chr1H:10868014:G:C	J247		intergenic INDEL|SNP	#N/A
chr1H:10868015:T:G	J247		intergenic INDEL|SNP	#N/A
chr1H:10868016:G:A	J247		intergenic INDEL|SNP	#N/A
chr1H:10868017:G:T	J247		intergenic INDEL|SNP	#N/A
chr1H:10868021:A:G	J247		intergenic INDEL|SNP	#N/A
chr1H:10880761:G:A	Common		intergenic INDEL|SNP	#N/A
chr1H:10880853:A:C	Common		intergenic INDEL|SNP	#N/A
chr1H:10880933:T:C	J247		intergenic INDEL|SNP	#N/A
chr1H:10880948:A:C	J247		intergenic INDEL|SNP	#N/A
chr1H:10880968:T:A	J247		intergenic INDEL|SNP	#N/A
chr1H:10880972:T:C	J247		intergenic INDEL|SNP	#N/A
chr1H:10881020:T:C	Common		intergenic INDEL|SNP	#N/A
chr1H:10881055:A:G	J247		intergenic INDEL|SNP	#N/A
chr1H:10881170:A:G	Common		intergenic INDEL|SNP	#N/A
chr1H:10881178:T:A	Common		intergenic INDEL|SNP	#N/A
chr1H:10881181:G:C	Common		intergenic INDEL|SNP	#N/A
chr1H:10881257:G:A	Common		intergenic INDEL|SNP	#N/A
chr1H:10881267:G:C	Common		intergenic INDEL|SNP	#N/A
chr1H:10881287:C:T	Common		intergenic INDEL|SNP	#N/A
chr1H:10881331:G:A	Common		intergenic INDEL|SNP	#N/A
chr1H:10886777:A:G	J247		intergenic INDEL|SNP	#N/A
chr1H:10886794:A:G	Common		intergenic INDEL|SNP	#N/A
chr1H:10886800:A:T	J247		intergenic INDEL|SNP	#N/A
chr1H:10886802:G:C	J247		intergenic INDEL|SNP	#N/A
chr1H:10886805:G:A	J247		intergenic INDEL|SNP	#N/A
chr1H:10886808:T:C	J247		intergenic INDEL|SNP	#N/A
chr1H:10886809:T:A	J247		intergenic INDEL|SNP	#N/A
chr1H:10886810:A:T	J247		intergenic INDEL|SNP	#N/A
chr1H:10886832:A:C	Common		intergenic INDEL|SNP	#N/A
chr1H:10886834:A:G	J247		intergenic INDEL|SNP	#N/A
chr1H:10886855:G:C	Common		intergenic INDEL|SNP	#N/A
chr1H:10886891:A:C	Common		intergenic INDEL|SNP	#N/A
chr1H:10886897:G:A	Common		intergenic INDEL|SNP	#N/A
chr1H:10886907:A:T	Common		intergenic INDEL|SNP	#N/A
chr1H:10886915:A:G	Common		intergenic INDEL|SNP	#N/A
chr1H:10886917:A:C	Common		intergenic INDEL|SNP	#N/A
chr1H:10887048:T:A	Common		intergenic INDEL|SNP	#N/A
chr1H:10901772:C:A	Common		intergenic INDEL|SNP	#N/A
chr1H:10901785:G:A	J247		intergenic INDEL|SNP	#N/A
chr1H:10901787:A:G	J247		intergenic INDEL|SNP	#N/A
chr1H:10901790:T:C	J247		intergenic INDEL|SNP	#N/A
chr1H:10901877:C:A	J247		intergenic INDEL|SNP	#N/A
chr1H:10901879:G:C	J247		intergenic INDEL|SNP	#N/A
chr1H:10901880:T:C	J247		intergenic INDEL|SNP	#N/A
chr1H:10936009:A:T	Common		intergenic INDEL|SNP	#N/A
chr1H:10936140:T:G	Common		intergenic INDEL|SNP	#N/A
chr1H:10936142:T:C	Common		intergenic INDEL|SNP	#N/A
chr1H:10936150:T:A	Common		intergenic INDEL|SNP	#N/A
chr1H:10936160:C:T	Common		intergenic INDEL|SNP	#N/A
chr1H:10936166:T:G	Common		intergenic INDEL|SNP	#N/A
chr1H:10936202:C:G	Common		intergenic INDEL|SNP	#N/A
chr1H:10936223:T:C	Common		intergenic INDEL|SNP	#N/A
chr1H:10936225:T:G	Common		intergenic INDEL|SNP	#N/A
chr1H:10936249:A:G	Common		intergenic INDEL|SNP	#N/A
chr1H:10936263:T:C	Common		intergenic INDEL|SNP	#N/A
chr1H:10936280:T:C	Common		intergenic INDEL|SNP	#N/A
chr1H:10938568:G:T	Common		intergenic INDEL|SNP	#N/A
chr1H:10938651:G:A	J247		intergenic INDEL|SNP	#N/A
chr1H:10938655:C:T	J247		intergenic INDEL|SNP	#N/A
chr1H:10938659:T:A	J247		intergenic INDEL|SNP	#N/A
chr1H:10938697:T:C	Common		intergenic INDEL|SNP	#N/A
chr1H:10938741:A:G	Common		intergenic INDEL|SNP	#N/A
chr1H:10938746:C:A	Common		intergenic INDEL|SNP	#N/A
chr1H:10938769:T:A	Common		intergenic INDEL|SNP	#N/A
chr1H:11022838:A:C	Common		Non-Sense SNP: HORVU1Hr1G005030.1 AAC>ACC; N|Asn 293 T|Thr	#N/A
chr1H:11022944:C:T	Common		Same-Sense SNP: HORVU1Hr1G005030.1 TCC>TCT; S|Ser 399	#N/A
chr1H:11022968:A:G	Common		Same-Sense SNP: HORVU1Hr1G005030.1 CAA>CAG; Q|Gln 423	#N/A
chr1H:11022983:G:A	J247		Same-Sense SNP: HORVU1Hr1G005030.1 CCG>CCA; P|Pro 438	#N/A
chr1H:11022984:T:G	J247		Non-Sense SNP: HORVU1Hr1G005030.1 TTC>GTC; F|Phe 439 V|Val	#N/A
chr1H:11022986:C:T	J247		Same-Sense SNP: HORVU1Hr1G005030.1 TTC>TTT; F|Phe 441	#N/A
chr1H:11022987:T:C	Common		Non-Sense SNP: HORVU1Hr1G005030.1 TCC>CCC; S|Ser 442 P|Pro	#N/A
chr1H:11023053:A:C	Common		Non-Sense SNP: HORVU1Hr1G005030.1 ATA>CTA; I|Ile 508 L|Leu	#N/A
chr1H:11023054:T:C	Common		Non-Sense SNP: HORVU1Hr1G005030.1 ATA>ACA; I|Ile 509 T|Thr	#N/A
chr1H:11023154:T:A	Common		Same-Sense SNP: HORVU1Hr1G005030.1 CCT>CCA; P|Pro 609	#N/A
chr1H:11023162:G:A	Common		Non-Sense SNP: HORVU1Hr1G005030.1 CGG>CAG; R|Arg 617 Q|Gln	#N/A
chr1H:11023294:A:T	Common		Non-Sense SNP: HORVU1Hr1G005030.1 TAG>TTG; *|Stp 749 L|Leu	#N/A
chr1H:11023295:G:T	Common		Non-Sense SNP: HORVU1Hr1G005030.1 TAG>TAT; *|Stp 750 Y|Tyr	#N/A
chr1H:11023331:T:A	Common		HORVU1Hr1G005030.1 3-UTR INDEL|SNP	#N/A
chr1H:11023391:G:A	Common		HORVU1Hr1G005030.1 3-UTR INDEL|SNP	#N/A
chr1H:11023442:G:A	Common		HORVU1Hr1G005030.1 3-UTR INDEL|SNP	#N/A
chr1H:11023585:A:G	Common		HORVU1Hr1G005030.1 3-UTR INDEL|SNP	#N/A
chr1H:11023675:C:A	J247		HORVU1Hr1G005030.1 3-UTR INDEL|SNP	#N/A
chr1H:11023684:T:C	J247		HORVU1Hr1G005030.1 3-UTR INDEL|SNP	#N/A
chr1H:11023691:C:T	J247		HORVU1Hr1G005030.1 3-UTR INDEL|SNP	#N/A
chr1H:11023693:A:T	J247		HORVU1Hr1G005030.1 3-UTR INDEL|SNP	#N/A
chr1H:11023831:G:C	Common		HORVU1Hr1G005030.1 3-UTR INDEL|SNP	#N/A
chr1H:11023918:G:A	Common		HORVU1Hr1G005030.1 3-UTR INDEL|SNP	#N/A
chr1H:11023948:C:T	Common		HORVU1Hr1G005030.1 3-UTR INDEL|SNP	#N/A
chr1H:11049267:T:C	Common		intergenic INDEL|SNP	#N/A
chr1H:11049323:G:A	J247		intergenic INDEL|SNP	#N/A
chr1H:11049415:A:C	Common		intergenic INDEL|SNP	#N/A
chr1H:11049495:T:C	J247		intergenic INDEL|SNP	#N/A
chr1H:11049510:A:C	J247		intergenic INDEL|SNP	#N/A
chr1H:11049530:T:A	Common		intergenic INDEL|SNP	#N/A
chr1H:11049536:C:T	J247		intergenic INDEL|SNP	#N/A
chr1H:11049552:A:G	J247		intergenic INDEL|SNP	#N/A
chr1H:11049575:G:A	J247		intergenic INDEL|SNP	#N/A
chr1H:11049582:T:C	Common		intergenic INDEL|SNP	#N/A
chr1H:11049627:T:C	Common		intergenic INDEL|SNP	#N/A
chr1H:11049631:T:A	Common		intergenic INDEL|SNP	#N/A
chr1H:11049654:C:A	J247		intergenic INDEL|SNP	#N/A
chr1H:11049664:G:A	J247		intergenic INDEL|SNP	#N/A
chr1H:11049705:T:C	Common		intergenic INDEL|SNP	#N/A
chr1H:11049709:G:A	J247		intergenic INDEL|SNP	#N/A
chr1H:11049716:C:A	J247		intergenic INDEL|SNP	#N/A
chr1H:11049724:T:A	J247		intergenic INDEL|SNP	#N/A
chr1H:11049732:G:C	Common		intergenic INDEL|SNP	#N/A
chr1H:11049771:G:A	J247		intergenic INDEL|SNP	#N/A
chr1H:11049868:T:C	J247		intergenic INDEL|SNP	#N/A
chr1H:11049891:T:C	J247		intergenic INDEL|SNP	#N/A
chr1H:11049892:A:T	J247		intergenic INDEL|SNP	#N/A
chr1H:11049911:A:C	Common		intergenic INDEL|SNP	#N/A
chr1H:11049941:G:A	J247		intergenic INDEL|SNP	#N/A
chr1H:11049969:C:A	J247		intergenic INDEL|SNP	#N/A
chr1H:11049978:T:C	J247		intergenic INDEL|SNP	#N/A
chr1H:11049983:G:A	J247		intergenic INDEL|SNP	#N/A
chr1H:11049985:G:A	J247		intergenic INDEL|SNP	#N/A
chr1H:11050000:T:C	J247		intergenic INDEL|SNP	#N/A
chr1H:11050034:G:A	J247		intergenic INDEL|SNP	#N/A
chr1H:11050056:G:C	J247		intergenic INDEL|SNP	#N/A
chr1H:11050071:A:C	J247		intergenic INDEL|SNP	#N/A
chr1H:11050091:A:G	J247		intergenic INDEL|SNP	#N/A
chr1H:11050112:A:C	J247		intergenic INDEL|SNP	#N/A
chr1H:11050141:A:G	J247		intergenic INDEL|SNP	#N/A
chr1H:11050149:T:C	J247		intergenic INDEL|SNP	#N/A
chr1H:11050187:C:T	J247		intergenic INDEL|SNP	#N/A
chr1H:11050197:A:G	Common		intergenic INDEL|SNP	#N/A
chr1H:11050205:T:A	Common		intergenic INDEL|SNP	#N/A
chr1H:11050208:G:C	J247		intergenic INDEL|SNP	#N/A
chr1H:11050229:A:G	Common		intergenic INDEL|SNP	#N/A
chr1H:11050284:G:A	Common		intergenic INDEL|SNP	#N/A
chr1H:11050358:G:A	Common		intergenic INDEL|SNP	#N/A
chr1H:11050400:T:A	Common		intergenic INDEL|SNP	#N/A
chr1H:11060819:G:C	Common		intergenic INDEL|SNP	#N/A
chr1H:11060888:C:A	Common		intergenic INDEL|SNP	#N/A
chr1H:11060911:C:T	Common		intergenic INDEL|SNP	#N/A
chr1H:11060964:A:C	Common		intergenic INDEL|SNP	#N/A
chr1H:11061002:G:T	Common		intergenic INDEL|SNP	#N/A
chr1H:11061008:A:G	Common		intergenic INDEL|SNP	#N/A
chr1H:11061039:G:C	Common		intergenic INDEL|SNP	#N/A
chr1H:11061049:C:A	Common		intergenic INDEL|SNP	#N/A
chr1H:11061095:T:C	J247		intergenic INDEL|SNP	#N/A
chr1H:11061098:C:T	J247		intergenic INDEL|SNP	#N/A
chr1H:11061100:A:T	J247		intergenic INDEL|SNP	#N/A
chr1H:11061107:G:A	J247		intergenic INDEL|SNP	#N/A
chr1H:11061111:G:C	J247		intergenic INDEL|SNP	#N/A
chr1H:11061116:T:A	J247		intergenic INDEL|SNP	#N/A
chr1H:11061120:C:T	J247		intergenic INDEL|SNP	#N/A
chr1H:11061140:T:C	J247		intergenic INDEL|SNP	#N/A
chr1H:11061173:T:C	J247		intergenic INDEL|SNP	#N/A
chr1H:11061174:G:C	Common		intergenic INDEL|SNP	#N/A
chr1H:11061190:A:T	J247		intergenic INDEL|SNP	#N/A
chr1H:11061197:A:G	J247		intergenic INDEL|SNP	#N/A
chr1H:11061256:T:C	Common		intergenic INDEL|SNP	#N/A
chr1H:11061260:G:C	Common		intergenic INDEL|SNP	#N/A
chr1H:11061276:G:T	Common		intergenic INDEL|SNP	#N/A
chr1H:11061278:C:T	J247		intergenic INDEL|SNP	#N/A
chr1H:11061279:T:C	J247		intergenic INDEL|SNP	#N/A
chr1H:11061281:G:C	J247		intergenic INDEL|SNP	#N/A
chr1H:11061283:G:T	J247		intergenic INDEL|SNP	#N/A
chr1H:11061290:G:A	J247		intergenic INDEL|SNP	#N/A
chr1H:11061297:A:C	J247		intergenic INDEL|SNP	#N/A
chr1H:11061298:T:C	J247		intergenic INDEL|SNP	#N/A
chr1H:11061300:A:G	J247		intergenic INDEL|SNP	#N/A
chr1H:11061302:T:A	J247		intergenic INDEL|SNP	#N/A
chr1H:11061338:A:G	J247		intergenic INDEL|SNP	#N/A
chr1H:11061354:A:C	Common		intergenic INDEL|SNP	#N/A
chr1H:11061402:G:C	Common		intergenic INDEL|SNP	#N/A
chr1H:11061422:G:C	Common		intergenic INDEL|SNP	#N/A
chr1H:11061426:C:G	J247		intergenic INDEL|SNP	#N/A
chr1H:11061449:C:T	J247		intergenic INDEL|SNP	#N/A
chr1H:11061460:T:C	Common		intergenic INDEL|SNP	#N/A
chr1H:11061474:T:C	Common		intergenic INDEL|SNP	#N/A
chr1H:11061521:G:A	J247		intergenic INDEL|SNP	#N/A
chr1H:11061523:A:G	Common		intergenic INDEL|SNP	#N/A
chr1H:11061549:T:C	Common		intergenic INDEL|SNP	#N/A
chr1H:11061560:A:G	Common		intergenic INDEL|SNP	#N/A
chr1H:11061605:A:G	J247		intergenic INDEL|SNP	#N/A
chr1H:11061622:A:G	Common		intergenic INDEL|SNP	#N/A
chr1H:11061636:T:C	Common		intergenic INDEL|SNP	#N/A
chr1H:11061660:A:C	Common		intergenic INDEL|SNP	#N/A
chr1H:11061662:A:G	Common		intergenic INDEL|SNP	#N/A
chr1H:11061683:G:C	Common		intergenic INDEL|SNP	#N/A
chr1H:11076962:A:C	Common		intergenic INDEL|SNP	#N/A
chr1H:11077013:T:A	Common		intergenic INDEL|SNP	#N/A
chr1H:11078505:A:G	Common		intergenic INDEL|SNP	#N/A
chr1H:11078511:G:C	Common		intergenic INDEL|SNP	#N/A
chr1H:11078690:G:A	Common		intergenic INDEL|SNP	#N/A
chr1H:11078794:C:G	Common		intergenic INDEL|SNP	#N/A
chr1H:11104709:T:A	Common		intergenic INDEL|SNP	#N/A
chr1H:11104710:C:G	J247		intergenic INDEL|SNP	#N/A
chr1H:11104835:G:A	Common		intergenic INDEL|SNP	#N/A
chr1H:11104857:A:G	Common		intergenic INDEL|SNP	#N/A
chr1H:11104862:C:A	Common		intergenic INDEL|SNP	#N/A
chr1H:11104885:T:A	Common		intergenic INDEL|SNP	#N/A
chr1H:11104897:C:G	Common		intergenic INDEL|SNP	#N/A
chr1H:11104927:T:C	Common		intergenic INDEL|SNP	#N/A
chr1H:11104939:T:C	Common		intergenic INDEL|SNP	#N/A
chr1H:11104978:A:C	Common		intergenic INDEL|SNP	#N/A
chr1H:11104981:T:C	Common		intergenic INDEL|SNP	#N/A
chr1H:11105043:G:C	J247		intergenic INDEL|SNP	#N/A
chr1H:11105044:T:C	Common		intergenic INDEL|SNP	#N/A
chr1H:11105067:C:A	Common		intergenic INDEL|SNP	#N/A
chr1H:11105068:G:C	Common		intergenic INDEL|SNP	#N/A
chr1H:11105071:A:C	Common		intergenic INDEL|SNP	#N/A
chr1H:11105079:T:A	Common		intergenic INDEL|SNP	#N/A
chr1H:11105080:T:C	Common		intergenic INDEL|SNP	#N/A
chr1H:11105090:C:T	Common		intergenic INDEL|SNP	#N/A
chr1H:11105141:G:A	Common		intergenic INDEL|SNP	#N/A
chr1H:11105228:C:A	J247		intergenic INDEL|SNP	#N/A
chr1H:11105260:A:C	Common		intergenic INDEL|SNP	#N/A
chr1H:11105275:T:C	Common		intergenic INDEL|SNP	#N/A
chr1H:11105363:G:T	Common		intergenic INDEL|SNP	#N/A
chr1H:11105369:A:T	J247		intergenic INDEL|SNP	#N/A
chr1H:11105376:A:G	J247		intergenic INDEL|SNP	#N/A
chr1H:11105397:C:A	Common		intergenic INDEL|SNP	#N/A
chr1H:11105436:A:G	Common		intergenic INDEL|SNP	#N/A
chr1H:11105439:G:C	Common		intergenic INDEL|SNP	#N/A
chr1H:11105460:G:C	J247		intergenic INDEL|SNP	#N/A
chr1H:11105461:C:T	J247		intergenic INDEL|SNP	#N/A
chr1H:11105462:G:A	J247		intergenic INDEL|SNP	#N/A
chr1H:11105476:A:C	J247		intergenic INDEL|SNP	#N/A
chr1H:11105479:A:T	J247		intergenic INDEL|SNP	#N/A
chr1H:11105517:C:A	J247		intergenic INDEL|SNP	#N/A
chr1H:11113375:C:G	J247		intergenic INDEL|SNP	#N/A
chr1H:11113390:T:C	Common		intergenic INDEL|SNP	#N/A
chr1H:11113522:G:A	Common		intergenic INDEL|SNP	#N/A
chr1H:11113568:C:T	Common		intergenic INDEL|SNP	#N/A
chr1H:11166041:A:C	Common		HORVU1Hr1G005100.1 3-UTR INDEL|SNP	HORVU.MOREX.r3.1HG0005600
chr1H:11180811:G:A	J247		intergenic INDEL|SNP	#N/A
chr1H:11180836:A:C	Common		intergenic INDEL|SNP	#N/A
chr1H:11180841:C:A	Common		intergenic INDEL|SNP	#N/A
chr1H:11180880:C:G	Common		intergenic INDEL|SNP	#N/A
chr1H:11180893:T:C	J247		intergenic INDEL|SNP	#N/A
chr1H:11180910:T:G	J247		intergenic INDEL|SNP	#N/A
chr1H:11180912:G:A	Common		intergenic INDEL|SNP	#N/A
chr1H:11180916:A:G	J247		intergenic INDEL|SNP	#N/A
chr1H:11180922:T:C	J247		intergenic INDEL|SNP	#N/A
chr1H:11180932:C:A	J247		intergenic INDEL|SNP	#N/A
chr1H:11180936:C:A	J247		intergenic INDEL|SNP	#N/A
chr1H:11180937:A:G	J247		intergenic INDEL|SNP	#N/A
chr1H:11180939:T:C	J247		intergenic INDEL|SNP	#N/A
chr1H:11180965:T:C	J247		intergenic INDEL|SNP	#N/A
chr1H:11180976:A:C	Common		intergenic INDEL|SNP	#N/A
chr1H:11180977:T:C	Common		intergenic INDEL|SNP	#N/A
chr1H:11180996:G:A	J247		intergenic INDEL|SNP	#N/A
chr1H:11180998:A:G	Common		intergenic INDEL|SNP	#N/A
chr1H:11181002:G:A	Common		intergenic INDEL|SNP	#N/A
chr1H:11181035:A:G	J247		intergenic INDEL|SNP	#N/A
chr1H:11181041:A:G	J247		intergenic INDEL|SNP	#N/A
chr1H:11181048:T:C	J247		intergenic INDEL|SNP	#N/A
chr1H:11181094:A:C	Common		intergenic INDEL|SNP	#N/A
chr1H:11181126:T:C	J247		intergenic INDEL|SNP	#N/A
chr1H:11181140:A:G	J247		intergenic INDEL|SNP	#N/A
chr1H:11181258:C:A	Common		intergenic INDEL|SNP	#N/A
chr1H:11181387:A:C	Common		intergenic INDEL|SNP	#N/A
chr1H:11181390:G:A	Common		intergenic INDEL|SNP	#N/A
chr1H:11190927:T:C	Common		HORVU1Hr1G005120.2 3-UTR INDEL|SNP	HORVU.MOREX.r3.1HG0005580
chr1H:11190980:A:T	Common		HORVU1Hr1G005120.2 3-UTR INDEL|SNP	HORVU.MOREX.r3.1HG0005580
chr1H:11193189:G:C	Common		HORVU1Hr1G005120.6 intronic SNP	HORVU.MOREX.r3.1HG0005580
chr1H:11194303:A:G	Common		Non-Sense SNP: HORVU1Hr1G005120.6 ATG>GTG; M|Met 349 V|Val	HORVU.MOREX.r3.1HG0005580
chr1H:11194324:G:A	Common		Non-Sense SNP: HORVU1Hr1G005120.6 GTC>ATC; V|Val 370 I|Ile	HORVU.MOREX.r3.1HG0005580
chr1H:11194982:A:G	Common		HORVU1Hr1G005120.6 3-UTR INDEL|SNP	HORVU.MOREX.r3.1HG0005580
chr1H:11194985:C:T	Common		HORVU1Hr1G005120.6 3-UTR INDEL|SNP	HORVU.MOREX.r3.1HG0005580
chr1H:11195050:C:G	Common		HORVU1Hr1G005120.6 3-UTR INDEL|SNP	HORVU.MOREX.r3.1HG0005580
chr1H:11195059:G:C	Common		HORVU1Hr1G005120.6 3-UTR INDEL|SNP	HORVU.MOREX.r3.1HG0005580
chr1H:11195075:T:C	Common		HORVU1Hr1G005120.6 3-UTR INDEL|SNP	HORVU.MOREX.r3.1HG0005580
chr1H:11219908:C:T	Common		HORVU1Hr1G005140.24 intronic SNP	HORVU.MOREX.r3.1HG0005620
chr1H:11219913:T:G	Common		HORVU1Hr1G005140.24 intronic SNP	HORVU.MOREX.r3.1HG0005620
chr1H:11219961:C:T	J247		HORVU1Hr1G005140.24 intronic SNP	HORVU.MOREX.r3.1HG0005620
chr1H:11219963:C:G	J247		HORVU1Hr1G005140.24 intronic SNP	HORVU.MOREX.r3.1HG0005620
chr1H:11219984:C:G	Common		HORVU1Hr1G005140.24 intronic SNP	HORVU.MOREX.r3.1HG0005620
chr1H:11219987:T:C	Common		HORVU1Hr1G005140.24 intronic SNP	HORVU.MOREX.r3.1HG0005620
chr1H:11220026:G:T	Common		HORVU1Hr1G005140.24 intronic SNP	HORVU.MOREX.r3.1HG0005620
chr1H:11220047:T:C	J247		HORVU1Hr1G005140.24 intronic SNP	HORVU.MOREX.r3.1HG0005620
chr1H:11220054:T:A	J247		HORVU1Hr1G005140.24 intronic SNP	HORVU.MOREX.r3.1HG0005620
chr1H:11220060:C:A	Common		HORVU1Hr1G005140.24 intronic SNP	HORVU.MOREX.r3.1HG0005620
chr1H:11220071:A:G	J247		HORVU1Hr1G005140.24 intronic SNP	HORVU.MOREX.r3.1HG0005620
chr1H:11220148:A:G	Common		HORVU1Hr1G005140.24 intronic SNP	HORVU.MOREX.r3.1HG0005620
chr1H:11220163:T:G	Common		HORVU1Hr1G005140.24 intronic SNP	HORVU.MOREX.r3.1HG0005620
chr1H:11220195:G:T	J247		HORVU1Hr1G005140.24 intronic SNP	HORVU.MOREX.r3.1HG0005620
chr1H:11220443:A:G	Common		HORVU1Hr1G005140.24 intronic SNP	HORVU.MOREX.r3.1HG0005620
chr1H:11220444:A:T	Common		HORVU1Hr1G005140.24 intronic SNP	HORVU.MOREX.r3.1HG0005620
chr1H:11220452:T:G	Common		HORVU1Hr1G005140.24 intronic SNP	HORVU.MOREX.r3.1HG0005620
chr1H:11220455:C:G	Common		HORVU1Hr1G005140.24 intronic SNP	HORVU.MOREX.r3.1HG0005620
chr1H:11220456:G:T	J247		HORVU1Hr1G005140.24 intronic SNP	HORVU.MOREX.r3.1HG0005620
chr1H:11220479:A:G	Common		HORVU1Hr1G005140.24 intronic SNP	HORVU.MOREX.r3.1HG0005620
chr1H:11220480:C:G	Common		HORVU1Hr1G005140.24 intronic SNP	HORVU.MOREX.r3.1HG0005620
chr1H:11220542:A:G	Common		HORVU1Hr1G005140.24 intronic SNP	HORVU.MOREX.r3.1HG0005620
chr1H:11220544:C:T	J247		HORVU1Hr1G005140.24 intronic SNP	HORVU.MOREX.r3.1HG0005620
chr1H:11220545:T:G	Common		HORVU1Hr1G005140.24 intronic SNP	HORVU.MOREX.r3.1HG0005620
chr1H:11220551:G:A	J247		HORVU1Hr1G005140.24 intronic SNP	HORVU.MOREX.r3.1HG0005620
chr1H:11220584:A:G	Common		HORVU1Hr1G005140.24 intronic SNP	HORVU.MOREX.r3.1HG0005620
chr1H:11220596:A:G	Common		HORVU1Hr1G005140.24 intronic SNP	HORVU.MOREX.r3.1HG0005620
chr1H:11220626:G:C	Common		HORVU1Hr1G005140.24 intronic SNP	HORVU.MOREX.r3.1HG0005620
chr1H:11220638:A:T	Common		HORVU1Hr1G005140.24 intronic SNP	HORVU.MOREX.r3.1HG0005620
chr1H:11220661:G:T	Common		HORVU1Hr1G005140.24 intronic SNP	HORVU.MOREX.r3.1HG0005620
chr1H:11220666:T:C	Common		HORVU1Hr1G005140.24 intronic SNP	HORVU.MOREX.r3.1HG0005620
chr1H:11220688:C:T	Common		HORVU1Hr1G005140.24 intronic SNP	HORVU.MOREX.r3.1HG0005620
chr1H:11220724:G:T	Common		HORVU1Hr1G005140.24 intronic SNP	HORVU.MOREX.r3.1HG0005620
chr1H:11220748:A:T	Common		HORVU1Hr1G005140.24 intronic SNP	HORVU.MOREX.r3.1HG0005620
chr1H:11220752:G:A	Common		HORVU1Hr1G005140.24 intronic SNP	HORVU.MOREX.r3.1HG0005620
chr1H:11220800:T:C	Common		HORVU1Hr1G005140.24 intronic SNP	HORVU.MOREX.r3.1HG0005620
chr1H:11220803:A:T	Common		HORVU1Hr1G005140.24 intronic SNP	HORVU.MOREX.r3.1HG0005620
chr1H:11220814:A:C	Common		HORVU1Hr1G005140.24 intronic SNP	HORVU.MOREX.r3.1HG0005620
chr1H:11222789:A:C	Common		HORVU1Hr1G005140.24 intronic SNP	HORVU.MOREX.r3.1HG0005620
chr1H:11222840:T:A	Common		HORVU1Hr1G005140.24 intronic SNP	HORVU.MOREX.r3.1HG0005620
chr1H:11223020:A:C	Common		HORVU1Hr1G005140.24 intronic SNP	HORVU.MOREX.r3.1HG0005620
chr1H:11223021:A:C	Common		HORVU1Hr1G005140.24 intronic SNP	HORVU.MOREX.r3.1HG0005620
chr1H:11223041:T:A	J247		HORVU1Hr1G005140.24 intronic SNP	HORVU.MOREX.r3.1HG0005620
chr1H:11223043:C:T	J247		HORVU1Hr1G005140.24 intronic SNP	HORVU.MOREX.r3.1HG0005620
chr1H:11223048:G:A	J247		HORVU1Hr1G005140.24 intronic SNP	HORVU.MOREX.r3.1HG0005620
chr1H:11223086:C:A	J247		HORVU1Hr1G005140.24 intronic SNP	HORVU.MOREX.r3.1HG0005620
chr1H:11223087:C:T	J247		HORVU1Hr1G005140.24 intronic SNP	HORVU.MOREX.r3.1HG0005620
chr1H:11223089:T:A	J247		HORVU1Hr1G005140.24 intronic SNP	HORVU.MOREX.r3.1HG0005620
chr1H:11223091:C:T	J247		HORVU1Hr1G005140.24 intronic SNP	HORVU.MOREX.r3.1HG0005620
chr1H:11223093:C:T	J247		HORVU1Hr1G005140.24 intronic SNP	HORVU.MOREX.r3.1HG0005620
chr1H:11223095:C:G	J247		HORVU1Hr1G005140.24 intronic SNP	HORVU.MOREX.r3.1HG0005620
chr1H:11223118:A:C	J247		HORVU1Hr1G005140.24 intronic SNP	HORVU.MOREX.r3.1HG0005620
chr1H:11223142:A:C	J247		HORVU1Hr1G005140.24 intronic SNP	HORVU.MOREX.r3.1HG0005620
chr1H:11223214:A:G	Common		HORVU1Hr1G005140.24 intronic SNP	HORVU.MOREX.r3.1HG0005620
chr1H:11223403:A:G	J247		HORVU1Hr1G005140.24 intronic SNP	HORVU.MOREX.r3.1HG0005620
chr1H:11223463:A:G	Common		HORVU1Hr1G005140.24 intronic SNP	HORVU.MOREX.r3.1HG0005620
chr1H:11223533:T:C	Common		HORVU1Hr1G005140.24 intronic SNP	HORVU.MOREX.r3.1HG0005620
chr1H:11223643:T:C	Common		HORVU1Hr1G005140.24 intronic SNP	HORVU.MOREX.r3.1HG0005620
chr1H:11223787:G:T	Common		HORVU1Hr1G005140.24 intronic SNP	HORVU.MOREX.r3.1HG0005620
chr1H:11223850:A:G	Common		HORVU1Hr1G005140.24 intronic SNP	HORVU.MOREX.r3.1HG0005620
chr1H:11224067:G:A	Common		HORVU1Hr1G005140.24 intronic SNP	HORVU.MOREX.r3.1HG0005620
chr1H:11224092:A:C	Common		HORVU1Hr1G005140.24 intronic SNP	HORVU.MOREX.r3.1HG0005620
chr1H:11224097:C:A	Common		HORVU1Hr1G005140.24 intronic SNP	HORVU.MOREX.r3.1HG0005620
chr1H:11224136:C:G	Common		HORVU1Hr1G005140.24 intronic SNP	HORVU.MOREX.r3.1HG0005620
chr1H:11224153:T:A	Common		HORVU1Hr1G005140.24 intronic SNP	HORVU.MOREX.r3.1HG0005620
chr1H:11224158:C:G	Common		HORVU1Hr1G005140.24 intronic SNP	HORVU.MOREX.r3.1HG0005620
chr1H:11224168:G:A	Common		HORVU1Hr1G005140.24 intronic SNP	HORVU.MOREX.r3.1HG0005620
chr1H:11224172:A:G	Common		HORVU1Hr1G005140.24 intronic SNP	HORVU.MOREX.r3.1HG0005620
chr1H:11224181:C:T	Common		HORVU1Hr1G005140.24 intronic SNP	HORVU.MOREX.r3.1HG0005620
chr1H:11224190:T:A	Common		HORVU1Hr1G005140.24 intronic SNP	HORVU.MOREX.r3.1HG0005620
chr1H:11224194:T:G	Common		HORVU1Hr1G005140.24 intronic SNP	HORVU.MOREX.r3.1HG0005620
chr1H:11224202:C:G	J247		HORVU1Hr1G005140.24 intronic SNP	HORVU.MOREX.r3.1HG0005620
chr1H:11224221:T:C	J247		HORVU1Hr1G005140.24 intronic SNP	HORVU.MOREX.r3.1HG0005620
chr1H:11224232:A:C	Common		HORVU1Hr1G005140.24 intronic SNP	HORVU.MOREX.r3.1HG0005620
chr1H:11224233:T:C	Common		HORVU1Hr1G005140.24 intronic SNP	HORVU.MOREX.r3.1HG0005620
chr1H:11224246:T:C	J247		HORVU1Hr1G005140.24 intronic SNP	HORVU.MOREX.r3.1HG0005620
chr1H:11224252:G:A	J247		HORVU1Hr1G005140.24 intronic SNP	HORVU.MOREX.r3.1HG0005620
chr1H:11224254:A:G	J247		HORVU1Hr1G005140.24 intronic SNP	HORVU.MOREX.r3.1HG0005620
chr1H:11224258:G:A	Common		HORVU1Hr1G005140.24 intronic SNP	HORVU.MOREX.r3.1HG0005620
chr1H:11224291:A:G	J247		HORVU1Hr1G005140.24 intronic SNP	HORVU.MOREX.r3.1HG0005620
chr1H:11224297:A:G	J247		HORVU1Hr1G005140.24 intronic SNP	HORVU.MOREX.r3.1HG0005620
chr1H:11224304:T:C	Common		HORVU1Hr1G005140.24 intronic SNP	HORVU.MOREX.r3.1HG0005620
chr1H:11224350:A:C	Common;J247		HORVU1Hr1G005140.24 intronic SNP	HORVU.MOREX.r3.1HG0005620
chr1H:11224382:T:C	Common;J247		HORVU1Hr1G005140.24 intronic SNP	HORVU.MOREX.r3.1HG0005620
chr1H:11224396:A:G	Common		HORVU1Hr1G005140.24 intronic SNP	HORVU.MOREX.r3.1HG0005620
chr1H:11224421:A:C	J247		HORVU1Hr1G005140.24 intronic SNP	HORVU.MOREX.r3.1HG0005620
chr1H:11224422:T:C	J247		HORVU1Hr1G005140.24 intronic SNP	HORVU.MOREX.r3.1HG0005620
chr1H:11224514:C:A	Common		HORVU1Hr1G005140.24 intronic SNP	HORVU.MOREX.r3.1HG0005620
chr1H:11224578:G:A	Common		HORVU1Hr1G005140.24 intronic SNP	HORVU.MOREX.r3.1HG0005620
chr1H:11224643:A:C	J247		HORVU1Hr1G005140.24 intronic SNP	HORVU.MOREX.r3.1HG0005620
chr1H:11224655:G:A	J247		HORVU1Hr1G005140.24 intronic SNP	HORVU.MOREX.r3.1HG0005620
chr1H:11224682:C:G	Common		HORVU1Hr1G005140.24 intronic SNP	HORVU.MOREX.r3.1HG0005620
chr1H:11373817:T:G	Common		Non-Sense SNP: HORVU1Hr1G005200.1 TCG>GCG; S|Ser 52 A|Ala	HORVU.MOREX.r3.1HG0005660
chr1H:11373855:T:C	Common		Same-Sense SNP: HORVU1Hr1G005200.1 TAT>TAC; Y|Tyr 90	HORVU.MOREX.r3.1HG0005660
chr1H:11373861:A:G	Common;J247		Same-Sense SNP: HORVU1Hr1G005200.1 AAA>AAG; K|Lys 96	HORVU.MOREX.r3.1HG0005660
chr1H:11373864:A:G	Common		Same-Sense SNP: HORVU1Hr1G005200.1 ACA>ACG; T|Thr 99	HORVU.MOREX.r3.1HG0005660
chr1H:11373893:A:G	Common		Non-Sense SNP: HORVU1Hr1G005200.1 CAC>CGC; H|His 128 R|Arg	HORVU.MOREX.r3.1HG0005660
chr1H:11373940:A:C	Common		Non-Sense SNP: HORVU1Hr1G005200.1 AGC>CGC; S|Ser 175 R|Arg	HORVU.MOREX.r3.1HG0005660
chr1H:11373994:A:T	Common		intergenic INDEL|SNP	#N/A
chr1H:11373997:A:G	Common		intergenic INDEL|SNP	#N/A
chr1H:11374001:A:G	Common		intergenic INDEL|SNP	#N/A
chr1H:11374028:C:T	Common		intergenic INDEL|SNP	#N/A
chr1H:11498174:A:C	Common		HORVU1Hr1G005260.1 3-UTR INDEL|SNP	HORVU.MOREX.r3.1HG0005750
chr1H:11498175:A:G	Common		HORVU1Hr1G005260.1 3-UTR INDEL|SNP	HORVU.MOREX.r3.1HG0005750
chr1H:11498329:C:T	Common		HORVU1Hr1G005260.1 3-UTR INDEL|SNP	HORVU.MOREX.r3.1HG0005750
chr1H:11498381:A:G	Common		HORVU1Hr1G005260.1 3-UTR INDEL|SNP	HORVU.MOREX.r3.1HG0005750
chr1H:11498947:G:A	Common		Same-Sense SNP: HORVU1Hr1G005260.1 GAC>GAT; D|Asp 1332	HORVU.MOREX.r3.1HG0005750
chr1H:11498983:C:T	Common		Same-Sense SNP: HORVU1Hr1G005260.1 GTG>GTA; V|Val 1296	HORVU.MOREX.r3.1HG0005750
chr1H:11499291:T:C	Common;J247		Non-Sense SNP: HORVU1Hr1G005260.1 ATC>GTC; I|Ile 1084 V|Val	HORVU.MOREX.r3.1HG0005750
chr1H:11499370:T:C	Common;J247		Same-Sense SNP: HORVU1Hr1G005260.1 GAA>GAG; E|Glu 1005	HORVU.MOREX.r3.1HG0005750
chr1H:11499463:A:T	Common;J247		Same-Sense SNP: HORVU1Hr1G005260.1 TCT>TCA; S|Ser 912	HORVU.MOREX.r3.1HG0005750
chr1H:11500113:G:C	Common		Non-Sense SNP: HORVU1Hr1G005260.1 CTG>GTG; L|Leu 688 V|Val	HORVU.MOREX.r3.1HG0005750
chr1H:11500928:G:T	Common		Non-Sense SNP: HORVU1Hr1G005260.1 CCT>ACT; P|Pro 250 T|Thr	HORVU.MOREX.r3.1HG0005750
chr1H:11500935:C:G	Common		Same-Sense SNP: HORVU1Hr1G005260.1 GGG>GGC; G|Gly 243	HORVU.MOREX.r3.1HG0005750
chr1H:11501062:C:G	Common		Non-Sense SNP: HORVU1Hr1G005260.1 GGA>GCA; G|Gly 116 A|Ala	HORVU.MOREX.r3.1HG0005750
chr1H:11519847:A:G	Common		HORVU1Hr1G005280.1 3-UTR INDEL|SNP	HORVU.MOREX.r3.1HG0005780
chr1H:11519949:G:C	Common		Non-Sense SNP: HORVU1Hr1G005280.1 CCG>GCG; P|Pro 1528 A|Ala	HORVU.MOREX.r3.1HG0005780
chr1H:11519960:A:G	Common;J247		Non-Sense SNP: HORVU1Hr1G005280.1 GTC>GCC; V|Val 1517 A|Ala	HORVU.MOREX.r3.1HG0005780
chr1H:11520013:C:G	Common;J247		Non-Sense SNP: HORVU1Hr1G005280.1 ATG>ATC; M|Met 1464 I|Ile	HORVU.MOREX.r3.1HG0005780
chr1H:11520301:T:C	Common;J247		Same-Sense SNP: HORVU1Hr1G005280.1 CAA>CAG; Q|Gln 1176	HORVU.MOREX.r3.1HG0005780
chr1H:11520324:A:G	Common		Non-Sense SNP: HORVU1Hr1G005280.1 TTC>CTC; F|Phe 1153 L|Leu	HORVU.MOREX.r3.1HG0005780
chr1H:11520346:A:G	Common;J247		Same-Sense SNP: HORVU1Hr1G005280.1 CTT>CTC; L|Leu 1131	HORVU.MOREX.r3.1HG0005780
chr1H:11520574:G:A	Common		Same-Sense SNP: HORVU1Hr1G005280.1 GCC>GCT; A|Ala 903	HORVU.MOREX.r3.1HG0005780
chr1H:11520664:A:G	Common;J247		Same-Sense SNP: HORVU1Hr1G005280.1 TTT>TTC; F|Phe 813	HORVU.MOREX.r3.1HG0005780
chr1H:11520692:T:G	Common;J247		Non-Sense SNP: HORVU1Hr1G005280.1 GAT>GCT; D|Asp 785 A|Ala	HORVU.MOREX.r3.1HG0005780
chr1H:11520841:G:A	Common		Same-Sense SNP: HORVU1Hr1G005280.1 GCC>GCT; A|Ala 636	HORVU.MOREX.r3.1HG0005780
chr1H:11543984:C:T	Common		intergenic INDEL|SNP	#N/A
chr1H:11547237:T:C	Common;J247		intergenic INDEL|SNP	#N/A
chr1H:11547609:C:T	Common;J247		intergenic INDEL|SNP	#N/A
chr1H:11662403:C:T	Common		HORVU1Hr1G005370.1 5-UTR INDEL|SNP	HORVU.MOREX.r3.1HG0005840
chr1H:11662421:T:A	Common		HORVU1Hr1G005370.1 5-UTR INDEL|SNP	HORVU.MOREX.r3.1HG0005840
chr1H:11662530:T:C	Common;J247		HORVU1Hr1G005370.1 5-UTR INDEL|SNP	HORVU.MOREX.r3.1HG0005840
chr1H:11664454:T:C	Common;J247		HORVU1Hr1G005370.1 5-UTR INDEL|SNP	HORVU.MOREX.r3.1HG0005840
chr1H:11665004:G:A	Common		Same-Sense SNP: HORVU1Hr1G005370.1 CCG>CCA; P|Pro 507	HORVU.MOREX.r3.1HG0005840
chr1H:11665026:A:C	Common;J247		HORVU1Hr1G005370.1 3-UTR INDEL|SNP	HORVU.MOREX.r3.1HG0005840
chr1H:11665054:G:A	Common;J247		HORVU1Hr1G005370.1 3-UTR INDEL|SNP	HORVU.MOREX.r3.1HG0005840
chr1H:11665121:T:A	Common;J247		HORVU1Hr1G005370.1 3-UTR INDEL|SNP	HORVU.MOREX.r3.1HG0005840
chr1H:11665174:T:C	Common;J247		HORVU1Hr1G005370.1 3-UTR INDEL|SNP	HORVU.MOREX.r3.1HG0005840
chr1H:11690513:G:C	Common;J247		Same-Sense SNP: HORVU1Hr1G005390.1 GCG>GCC; A|Ala 996	HORVU.MOREX.r3.1HG0005830
chr1H:11690888:T:C	Common;J247		HORVU1Hr1G005390.1 3-UTR INDEL|SNP	HORVU.MOREX.r3.1HG0005830
chr1H:11860749:G:A	J247		intergenic INDEL|SNP	#N/A
chr1H:11860976:C:T	J247		intergenic INDEL|SNP	#N/A
chr1H:11860983:G:T	J247		intergenic INDEL|SNP	#N/A
chr1H:11860990:A:T	J247		intergenic INDEL|SNP	#N/A
chr1H:11861111:A:G	Common		intergenic INDEL|SNP	#N/A
chr1H:11861460:A:C	Common;J247		intergenic INDEL|SNP	#N/A
chr1H:11861545:T:G	J247		intergenic INDEL|SNP	#N/A
chr1H:11861547:T:G	J247		intergenic INDEL|SNP	#N/A
chr1H:11957026:A:G	J247		HORVU1Hr1G005460.1 5-UTR INDEL|SNP	#N/A
chr1H:11957032:C:A	J247		HORVU1Hr1G005460.1 5-UTR INDEL|SNP	#N/A
chr1H:11957052:A:C	J247		HORVU1Hr1G005460.1 5-UTR INDEL|SNP	#N/A
chr1H:11957113:G:A	Common;J247		Same-Sense SNP: HORVU1Hr1G005460.1 GCG>GCA; A|Ala 57	#N/A
chr1H:11957208:T:C	Common;J247		Non-Sense SNP: HORVU1Hr1G005460.1 CTA>CCA; L|Leu 152 P|Pro	#N/A
chr1H:11957218:G:C	Common;J247		Same-Sense SNP: HORVU1Hr1G005460.1 CCG>CCC; P|Pro 162	#N/A
chr1H:11957220:G:T	Common;J247		Non-Sense SNP: HORVU1Hr1G005460.1 AGA>ATA; R|Arg 164 I|Ile	#N/A
chr1H:11957221:A:C	Common;J247		Non-Sense SNP: HORVU1Hr1G005460.1 AGA>AGC; R|Arg 165 S|Ser	#N/A
chr1H:11957272:G:A	J247		Same-Sense SNP: HORVU1Hr1G005460.1 CAG>CAA; Q|Gln 216	#N/A
chr1H:11957282:A:C	Common;J247		Non-Sense SNP: HORVU1Hr1G005460.1 AAA>CAA; K|Lys 226 Q|Gln	#N/A
chr1H:11957328:G:A	J247		Non-Sense SNP: HORVU1Hr1G005460.1 CGA>CAA; R|Arg 272 Q|Gln	#N/A
chr1H:11957555:C:T	Common;J247		Non-Sense SNP: HORVU1Hr1G005460.1 CCA>TCA; P|Pro 499 S|Ser	#N/A
chr1H:11957690:A:G	Common		Non-Sense SNP: HORVU1Hr1G005460.1 ATC>GTC; I|Ile 634 V|Val	#N/A
chr1H:11958039:A:C	Common;J247		HORVU1Hr1G005460.1 3-UTR INDEL|SNP	#N/A
chr1H:11958128:A:T	Common;J247		HORVU1Hr1G005460.1 3-UTR INDEL|SNP	#N/A
chr1H:12036231:C:T	Common		HORVU1Hr1G005500.1 5-UTR INDEL|SNP	#N/A
chr1H:12036254:T:A	Common		HORVU1Hr1G005500.1 5-UTR INDEL|SNP	#N/A
chr1H:12036264:A:T	Common		HORVU1Hr1G005500.1 5-UTR INDEL|SNP	#N/A
chr1H:12287771:G:A	Common;J247		intergenic INDEL|SNP	#N/A
chr1H:12289268:G:T	Common;J247		intergenic INDEL|SNP	#N/A
chr1H:12289450:G:A	Common;J247		intergenic INDEL|SNP	#N/A
chr1H:12289726:T:G	Common;J247		intergenic INDEL|SNP	#N/A
chr1H:12306023:C:A	Common		intergenic INDEL|SNP	#N/A
chr1H:12495430:C:T	Common		Non-Sense SNP: HORVU1Hr1G005730.1 GGC>GAC; G|Gly 1064 D|Asp	HORVU.MOREX.r3.1HG0006440
chr1H:12495489:C:A	Common;J247		Same-Sense SNP: HORVU1Hr1G005730.1 GTG>GTT; V|Val 1005	HORVU.MOREX.r3.1HG0006440
chr1H:12495504:G:C	Common;J247		Same-Sense SNP: HORVU1Hr1G005730.1 GGC>GGG; G|Gly 990	HORVU.MOREX.r3.1HG0006440
chr1H:12495672:G:C	Common;J247		Same-Sense SNP: HORVU1Hr1G005730.1 ACC>ACG; T|Thr 822	HORVU.MOREX.r3.1HG0006440
chr1H:12527789:A:G	Common		intergenic INDEL|SNP	#N/A
chr1H:12527823:T:C	Common		intergenic INDEL|SNP	#N/A
chr1H:12527861:A:C	Common		intergenic INDEL|SNP	#N/A
chr1H:12527937:G:A	Common		intergenic INDEL|SNP	#N/A
chr1H:12527946:A:G	Common		intergenic INDEL|SNP	#N/A
chr1H:12528115:C:T	Common		intergenic INDEL|SNP	#N/A
chr1H:12554390:T:A	Common;J247		Non-Sense SNP: HORVU1Hr1G005790.1 ATC>AAC; I|Ile 68 N|Asn	HORVU.MOREX.r3.1HG0006490
chr1H:12554411:C:A	Common		Non-Sense SNP: HORVU1Hr1G005790.1 ACG>AAG; T|Thr 89 K|Lys	HORVU.MOREX.r3.1HG0006490
chr1H:12554473:G:T	Common		Non-Sense SNP: HORVU1Hr1G005790.1 GCT>TCT; A|Ala 151 S|Ser	HORVU.MOREX.r3.1HG0006490
chr1H:12554569:C:T	Common;J247		Same-Sense SNP: HORVU1Hr1G005790.1 CTG>TTG; L|Leu 247	HORVU.MOREX.r3.1HG0006490
chr1H:12554686:C:G	Common		Non-Sense SNP: HORVU1Hr1G005790.1 CCG>GCG; P|Pro 364 A|Ala	HORVU.MOREX.r3.1HG0006490
chr1H:12554688:G:C	Common		Same-Sense SNP: HORVU1Hr1G005790.1 CCG>CCC; P|Pro 366	HORVU.MOREX.r3.1HG0006490
chr1H:12554720:C:T	Common		Non-Sense SNP: HORVU1Hr1G005790.1 GCT>GTT; A|Ala 398 V|Val	HORVU.MOREX.r3.1HG0006490
chr1H:12554727:A:G	Common		Same-Sense SNP: HORVU1Hr1G005790.1 GCA>GCG; A|Ala 405	HORVU.MOREX.r3.1HG0006490
chr1H:12554777:T:C	Common		Non-Sense SNP: HORVU1Hr1G005790.1 ATC>ACC; I|Ile 455 T|Thr	HORVU.MOREX.r3.1HG0006490
chr1H:12716836:A:G	Common;J247		intergenic INDEL|SNP	#N/A
chr1H:12718715:A:G	Common;J247		Same-Sense SNP: HORVU1Hr1G005870.1 CCT>CCC; P|Pro 507	HORVU.MOREX.r3.1HG0006610
chr1H:12773325:A:G	Common;J247		intergenic INDEL|SNP	#N/A
chr1H:12775204:A:G	Common;J247		intergenic INDEL|SNP	#N/A
chr1H:12949355:C:G	Common		intergenic INDEL|SNP	#N/A
chr1H:12949356:A:T	Common		intergenic INDEL|SNP	#N/A
chr1H:12949357:G:A	Common		intergenic INDEL|SNP	#N/A
chr1H:12949564:T:A	Common;J247		intergenic INDEL|SNP	#N/A
chr1H:12950044:C:A	Common		intergenic INDEL|SNP	#N/A
chr1H:12950049:G:C	Common		intergenic INDEL|SNP	#N/A
chr1H:12968395:T:G	Common		intergenic INDEL|SNP	#N/A
chr1H:12968413:G:A	Common		intergenic INDEL|SNP	#N/A
chr1H:12968414:A:G	Common		intergenic INDEL|SNP	#N/A
chr1H:12968417:A:G	Common		intergenic INDEL|SNP	#N/A
chr1H:12968421:G:C	Common		intergenic INDEL|SNP	#N/A
chr1H:12968484:C:T	Common		intergenic INDEL|SNP	#N/A
chr1H:12968567:T:C	Common		intergenic INDEL|SNP	#N/A
chr1H:12991104:C:T	Common		HORVU1Hr1G005980.1 3-UTR INDEL|SNP	HORVU.MOREX.r3.1HG0006690
chr1H:13072151:T:C	Common		HORVU1Hr1G006020.9 intronic SNP	HORVU.MOREX.r3.1HG0006840
chr1H:13072233:A:G	Common		HORVU1Hr1G006020.9 intronic SNP	HORVU.MOREX.r3.1HG0006840
chr1H:13072254:A:G	Common		HORVU1Hr1G006020.9 intronic SNP	HORVU.MOREX.r3.1HG0006840
chr1H:13072515:G:C	Common		HORVU1Hr1G006020.9 intronic SNP	HORVU.MOREX.r3.1HG0006840
chr1H:13075510:A:G	Common		HORVU1Hr1G006020.9 intronic SNP	HORVU.MOREX.r3.1HG0006840
chr1H:13075517:T:C	Common		HORVU1Hr1G006020.9 intronic SNP	HORVU.MOREX.r3.1HG0006840
chr1H:13206256:T:A	Common		Same-Sense SNP: HORVU1Hr1G006020.4 GCT>GCA; A|Ala 207	HORVU.MOREX.r3.1HG0006840
chr1H:13206262:T:C	Common		Same-Sense SNP: HORVU1Hr1G006020.4 CAT>CAC; H|His 213	HORVU.MOREX.r3.1HG0006840
chr1H:13206280:T:C	Common		Same-Sense SNP: HORVU1Hr1G006020.4 GAT>GAC; D|Asp 231	HORVU.MOREX.r3.1HG0006840
chr1H:13206328:C:T	Common		Same-Sense SNP: HORVU1Hr1G006020.4 GTC>GTT; V|Val 279	HORVU.MOREX.r3.1HG0006840
chr1H:13206338:T:C	Common		Non-Sense SNP: HORVU1Hr1G006020.4 TAT>CAT; Y|Tyr 289 H|His	HORVU.MOREX.r3.1HG0006840
[truncated: 63,839 more rows]
